# Supplementary material for: The critical role of plasma membrane H+-ATPase activity in cephalosporin C biosynthesis of Acremonium chrysogenum
Source: PLoS One. 2020 Aug 31;15(8):e0238452. doi: 10.1371/journal.pone.0238452 (PMC7458343; doi:10.1371/journal.pone.0238452)
Supplement: S1 Table — * Line 255. KFH44673.1 Plasma membrane ATPase-like protein [annotated by Acremonium chrysogenum ATCC 11550] is filled with yellow. (XLSX) [file pone.0238452.s001.xlsx]

## Sheet: ZHG_S011_annotated_F028203_dat_
User	Arthur T. Kopylov
E-mail	a.t.kopylov@gmail.com
Search title	ZHG_S011
MS data file	ZHG_S011_Compiled.msm
Database	Chryso_annotated 20160328
Type of search	MS/MS Ion Search
Quantitation	None
Enzyme	Trypsin
Fixed modifications	Pyridylethyl (C)
Variable modifications	Acetyl (N-term),Gln->pyro-Glu (N-term Q),Oxidation (M)
Mass values	Monoisotopic
Protein mass	Unrestricted
Peptide mass tolerance	10 ppm
Fragment mass tolerance	0.05 Da
Max missed cleavages	2
Instrument type	ESI-FTICR
Number of queries	254915
Significance threshold p<	0.05
Max. number of families	AUTO
Ions score or expect cut-off	0
Preferred taxonomy	All entries
Show Percolator scores?	yes
Family	Member	Database	Accession	Score	Mass	Num. of matches	Num. of significant matches	Num. of sequences	Num. of significant sequences	emPAI	Description
1	1	Chryso_annotated	KFH46345.1	34683	7361	972	768	10	5	218.72	Glucose-repressible gene protein-like protein [Acremonium chrysogenum ATCC 11550]
2	1	Chryso_annotated	KFH47131.1	33785	36293	778	671	14	12	4.9	Glyceraldehyde-3-phosphate dehydrogenase-like protein [Acremonium chrysogenum ATCC 11550]
3	1	Chryso_annotated	KFH40596.1	26764	17017	1001	728	10	10	20.84	hypothetical protein ACRE_087160 [Acremonium chrysogenum ATCC 11550]
4	1	Chryso_annotated	KFH46712.1	18839	41630	467	407	11	9	1.37	hypothetical protein ACRE_024190 [Acremonium chrysogenum ATCC 11550]
5	1	Chryso_annotated	KFH44221.1	12575	57041	434	364	18	16	5.26	ATP synthase subunit beta-like protein [Acremonium chrysogenum ATCC 11550]
6	1	Chryso_annotated	KFH41642.1	10875	17800	439	400	4	4	2.26	40S ribosomal protein-like protein [Acremonium chrysogenum ATCC 11550]
7	1	Chryso_annotated	KFH41657.1	10757	16278	593	521	6	5	5.84	hypothetical protein ACRE_076110 [Acremonium chrysogenum ATCC 11550]
8	1	Chryso_annotated	KFH43351.1	8915	24947	348	235	8	6	3.76	Peptidyl-prolyl cis-trans isomerase-like protein [Acremonium chrysogenum ATCC 11550]
9	1	Chryso_annotated	KFH42829.1	8697	47553	220	186	12	11	1.89	Enolase-like protein [Acremonium chrysogenum ATCC 11550]
10	1	Chryso_annotated	KFH42279.1	7773	62066	318	237	17	9	1.01	ATP synthase subunit alpha-like protein [Acremonium chrysogenum ATCC 11550]
11	1	Chryso_annotated	KFH43052.1	7527	28813	349	270	11	10	4.62	L-xylulose reductase-like protein [Acremonium chrysogenum ATCC 11550]
12	1	Chryso_annotated	KFH46699.1	6800	70798	236	181	17	13	1.38	Heat shock 70 kDa protein-like protein [Acremonium chrysogenum ATCC 11550]
12	2	Chryso_annotated	KFH42267.1	953	73129	54	41	7	5	0.28	78 kDa glucose-regulated protein-like protein [Acremonium chrysogenum ATCC 11550]
13	1	Chryso_annotated	KFH42741.1	6605	12678	337	193	13	10	14.13	hypothetical protein ACRE_065210 [Acremonium chrysogenum ATCC 11550]
14	1	Chryso_annotated	KFH44995.1	6217	25215	133	108	9	7	2.08	Elongation factor 1-beta-like protein [Acremonium chrysogenum ATCC 11550]
15	1	Chryso_annotated	KFH42872.1	6204	14306	223	198	5	5	3.27	hypothetical protein ACRE_063840 [Acremonium chrysogenum ATCC 11550]
16	1	Chryso_annotated	KFH43115.1	6089	35266	258	193	15	11	4.06	Malate dehydrogenase, cytoplasmic-like protein [Acremonium chrysogenum ATCC 11550]
16	2	Chryso_annotated	KFH43157.1	5168	35349	200	154	16	14	4.6	Malate dehydrogenase-like protein [Acremonium chrysogenum ATCC 11550]
17	1	Chryso_annotated	KFH43063.1	6047	36668	260	156	12	8	1.66	Alcohol dehydrogenase-like protein [Acremonium chrysogenum ATCC 11550]
18	1	Chryso_annotated	KFH47479.1	5543	44840	136	127	7	6	0.62	3-ketoacyl-CoA thiolase, peroxisomal-like protein [Acremonium chrysogenum ATCC 11550]
19	1	Chryso_annotated	KFH46914.1	5127	27579	147	107	4	4	1.17	Nucleoside diphosphate kinase-like protein [Acremonium chrysogenum ATCC 11550]
20	1	Chryso_annotated	KFH46144.1	5011	48633	138	120	5	4	0.56	Woronin body major protein-like protein [Acremonium chrysogenum ATCC 11550]
21	1	Chryso_annotated	KFH42010.1	4773	15412	244	183	10	6	3.84	40S ribosomal protein S24-B-like protein [Acremonium chrysogenum ATCC 11550]
22	1	Chryso_annotated	KFH42586.1	4547	23038	154	110	10	7	3.62	Cytochrome c oxidase subunit-like protein [Acremonium chrysogenum ATCC 11550]
23	1	Chryso_annotated	KFH43443.1	4295	38127	412	117	15	11	3.95	Alcohol dehydrogenase-like protein [Acremonium chrysogenum ATCC 11550]
24	1	Chryso_annotated	KFH42761.1	3756	50453	268	154	14	9	1.71	Elongation factor 1-alpha-like protein [Acremonium chrysogenum ATCC 11550]
25	1	Chryso_annotated	KFH43400.1	3659	50987	142	123	5	4	0.53	glucan endo-1,3-beta-glucosidase-like protein [Acremonium chrysogenum ATCC 11550]
26	1	Chryso_annotated	KFH48185.1	3482	42981	92	84	6	6	0.8	Vacuolar protease A-like protein [Acremonium chrysogenum ATCC 11550]
27	1	Chryso_annotated	KFH45680.1	3396	57918	152	115	9	5	0.55	Subtilisin-like proteinase-like protein [Acremonium chrysogenum ATCC 11550]
28	1	Chryso_annotated	KFH46012.1	3352	17906	131	82	9	5	2.24	Ubiquitin-40S ribosomal protein-like protein [Acremonium chrysogenum ATCC 11550]
29	1	Chryso_annotated	KFH44714.1	3239	40824	173	121	9	7	1.2	Mitochondrial outer membrane protein porin-like protein [Acremonium chrysogenum ATCC 11550]
30	1	Chryso_annotated	KFH42920.1	3131	14820	236	188	8	4	2.21	Histone H2B-like protein [Acremonium chrysogenum ATCC 11550]
31	1	Chryso_annotated	KFH48030.1	3117	17438	119	80	6	4	1.23	40S ribosomal protein-like protein [Acremonium chrysogenum ATCC 11550]
32	1	Chryso_annotated	KFH45765.1	3035	13035	229	82	5	3	2.76	Protein of unknown functionlike protein-like protein [Acremonium chrysogenum ATCC 11550]
33	1	Chryso_annotated	KFH43460.1	2929	86204	150	112	16	11	0.66	5-methyltetrahydropteroyltriglutamate--homocysteine methyltransferase-like protein [Acremonium chrysogenum ATCC 11550]
34	1	Chryso_annotated	KFH42187.1	2826	9097	146	115	6	6	39.01	hypothetical protein ACRE_070710 [Acremonium chrysogenum ATCC 11550]
35	1	Chryso_annotated	KFH47200.1	2789	9919	252	161	6	4	9.97	40S ribosomal protein-like protein [Acremonium chrysogenum ATCC 11550]
36	1	Chryso_annotated	KFH47331.1	2734	24755	167	115	14	9	6.42	Mitochondrial peroxiredoxin-like protein [Acremonium chrysogenum ATCC 11550]
37	1	Chryso_annotated	KFH41003.1	2700	11080	107	101	4	4	3.64	60S acidic ribosomal protein P2-like protein [Acremonium chrysogenum ATCC 11550]
38	1	Chryso_annotated	KFH43123.1	2691	16984	81	65	7	5	2.43	60S ribosomal protein-like protein [Acremonium chrysogenum ATCC 11550]
39	1	Chryso_annotated	KFH40893.1	2600	28657	100	85	7	6	1.11	40S ribosomal protein S3-like protein [Acremonium chrysogenum ATCC 11550]
40	1	Chryso_annotated	KFH47987.1	2585	45294	57	44	6	5	0.49	ATP-dependent RNA helicase-like protein [Acremonium chrysogenum ATCC 11550]
41	1	Chryso_annotated	KFH43392.1	2559	34040	126	100	8	6	1.08	ADP,ATP carrier protein-like protein [Acremonium chrysogenum ATCC 11550]
42	1	Chryso_annotated	KFH47854.1	2540	17790	111	81	9	4	1.68	40S ribosomal protein-like protein [Acremonium chrysogenum ATCC 11550]
43	1	Chryso_annotated	KFH43214.1	2490	11335	92	68	6	6	10.15	Histone H4-like protein [Acremonium chrysogenum ATCC 11550]
44	1	Chryso_annotated	KFH47024.1	2362	16768	86	55	5	4	1.3	60S ribosomal protein L14-A-like protein [Acremonium chrysogenum ATCC 11550]
45	1	Chryso_annotated	KFH41606.1	2232	21484	83	72	7	6	1.67	hypothetical protein ACRE_076790 [Acremonium chrysogenum ATCC 11550]
46	1	Chryso_annotated	KFH48880.1	2204	33653	131	105	8	4	0.53	Suppressor protein-like protein [Acremonium chrysogenum ATCC 11550]
47	1	Chryso_annotated	KFH44582.1	2155	18506	150	115	7	5	5.62	Eukaryotic translation initiation factor 5A-like protein [Acremonium chrysogenum ATCC 11550]
48	1	Chryso_annotated	KFH42423.1	2126	19448	93	62	8	4	1.06	Translationally-controlled tumor protein-like protein [Acremonium chrysogenum ATCC 11550]
49	1	Chryso_annotated	KFH45732.1	2017	86128	192	121	16	5	0.4	Aconitate hydratase-like protein [Acremonium chrysogenum ATCC 11550]
50	1	Chryso_annotated	KFH42846.1	1900	39932	79	63	10	6	0.87	Fructose-bisphosphate aldolase-like protein [Acremonium chrysogenum ATCC 11550]
51	1	Chryso_annotated	KFH45993.1	1877	11829	402	135	3	2	0.78	hypothetical protein ACRE_031400 [Acremonium chrysogenum ATCC 11550]
52	1	Chryso_annotated	KFH49008.1	1866	10584	52	47	1	1	0.38	60S ribosomal protein-like protein [Acremonium chrysogenum ATCC 11550]
53	1	Chryso_annotated	KFH47581.1	1782	39342	127	78	7	7	0.89	60S ribosomal protein L4-B-like protein [Acremonium chrysogenum ATCC 11550]
54	1	Chryso_annotated	KFH42652.1	1741	26429	42	33	5	4	0.96	Superoxide dismutase [Mn]-like protein [Acremonium chrysogenum ATCC 11550]
55	1	Chryso_annotated	KFH47677.1	1716	7795	109	75	1	1	1.34	40S ribosomal protein-like protein [Acremonium chrysogenum ATCC 11550]
56	1	Chryso_annotated	KFH47466.1	1691	9506	49	37	2	1	1.03	40S ribosomal protein-like protein [Acremonium chrysogenum ATCC 11550]
57	1	Chryso_annotated	KFH40282.1	1674	82610	78	63	10	8	0.42	Phosphoglycerate kinase-like protein [Acremonium chrysogenum ATCC 11550]
58	1	Chryso_annotated	KFH48494.1	1543	34612	63	51	5	2	0.23	Mitochondrial phosphate carrier protein-like protein [Acremonium chrysogenum ATCC 11550]
59	1	Chryso_annotated	KFH43271.1	1532	17885	150	88	4	4	1.66	60S ribosomal protein-like protein [Acremonium chrysogenum ATCC 11550]
60	1	Chryso_annotated	KFH44895.1	1473	37695	257	97	19	9	1.14	Stress protein-like protein [Acremonium chrysogenum ATCC 11550]
61	1	Chryso_annotated	KFH44441.1	1422	67595	76	63	10	6	0.38	putative fumarate reductase-like protein [Acremonium chrysogenum ATCC 11550]
62	1	Chryso_annotated	KFH45348.1	1377	23142	58	44	5	3	0.58	40S ribosomal protein S7-like protein [Acremonium chrysogenum ATCC 11550]
63	1	Chryso_annotated	KFH40475.1	1349	13616	59	49	3	3	1.75	ATP synthase subunit H-like protein [Acremonium chrysogenum ATCC 11550]
64	1	Chryso_annotated	KFH44701.1	1328	46289	58	43	6	6	0.59	O-acetylhomoserine-like protein [Acremonium chrysogenum ATCC 11550]
65	1	Chryso_annotated	KFH46842.1	1321	35709	120	36	5	4	0.49	Guanine nucleotide-binding protein subunit beta-like protein [Acremonium chrysogenum ATCC 11550]
66	1	Chryso_annotated	KFH45785.1	1301	41162	92	61	10	9	2.1	Cytochrome c peroxidase-like protein [Acremonium chrysogenum ATCC 11550]
67	1	Chryso_annotated	KFH43395.1	1291	23762	61	46	9	5	1.11	40S ribosomal protein S5-like protein [Acremonium chrysogenum ATCC 11550]
68	1	Chryso_annotated	KFH47940.1	1288	11064	104	75	4	3	1.51	ATPase inhibitor-like protein [Acremonium chrysogenum ATCC 11550]
69	1	Chryso_annotated	KFH48130.1	1288	16925	51	44	6	5	1.81	40S ribosomal protein-like protein [Acremonium chrysogenum ATCC 11550]
70	1	Chryso_annotated	KFH41655.1	1255	31879	120	83	7	3	0.4	60S ribosomal protein L7-like protein [Acremonium chrysogenum ATCC 11550]
71	1	Chryso_annotated	KFH46938.1	1254	20097	58	34	6	4	1.01	Peroxiredoxin-like protein [Acremonium chrysogenum ATCC 11550]
72	1	Chryso_annotated	KFH47769.1	1238	73501	192	44	12	8	0.48	Heat shock 70 kDa protein-like protein [Acremonium chrysogenum ATCC 11550]
73	1	Chryso_annotated	KFH45884.1	1205	42441	33	29	6	3	0.29	Ketol-acid reductoisomerase-like protein [Acremonium chrysogenum ATCC 11550]
74	1	Chryso_annotated	KFH49076.1	1093	27603	39	30	6	3	0.47	Triosephosphate isomerase-like protein [Acremonium chrysogenum ATCC 11550]
75	1	Chryso_annotated	KFH44499.1	1091	54842	62	47	9	6	0.58	Protein disulfide-isomerase-like protein [Acremonium chrysogenum ATCC 11550]
76	1	Chryso_annotated	KFH45762.1	1079	30486	56	47	6	5	1.54	14-3-3 protein-like protein [Acremonium chrysogenum ATCC 11550]
76	2	Chryso_annotated	KFH47916.1	79	29881	22	10	7	3	1.05	14-3-3 protein-like protein [Acremonium chrysogenum ATCC 11550]
77	1	Chryso_annotated	KFH43639.1	1078	58903	92	61	3	3	0.2	6-phosphogluconate dehydrogenase, decarboxylating-like protein [Acremonium chrysogenum ATCC 11550]
78	1	Chryso_annotated	KFH43552.1	1068	29367	69	35	7	4	0.62	40S ribosomal protein S4-like protein [Acremonium chrysogenum ATCC 11550]
79	1	Chryso_annotated	KFH45977.1	1043	38241	45	40	4	4	0.45	putative NADP-dependent oxidoreductase-like protein [Acremonium chrysogenum ATCC 11550]
80	1	Chryso_annotated	KFH45873.1	1016	18073	27	27	3	3	1.17	hypothetical protein ACRE_032980 [Acremonium chrysogenum ATCC 11550]
81	1	Chryso_annotated	KFH40231.1	1007	13941	61	45	4	3	1.1	60S ribosomal protein-like protein [Acremonium chrysogenum ATCC 11550]
82	1	Chryso_annotated	KFH40253.1	994	42001	57	36	8	5	0.67	Actin-like protein [Acremonium chrysogenum ATCC 11550]
83	1	Chryso_annotated	KFH44223.1	987	19233	56	22	5	3	0.73	Cytochrome c oxidase polypeptide-like protein [Acremonium chrysogenum ATCC 11550]
84	1	Chryso_annotated	KFH43708.1	974	11269	30	24	3	3	1.47	10 kDa heat shock protein-like protein [Acremonium chrysogenum ATCC 11550]
85	1	Chryso_annotated	KFH40844.1	933	30046	36	33	5	3	0.43	Rhamnolipids biosynthesis 3-oxoacyl-[acyl-carrier-protein] reductase-like protein [Acremonium chrysogenum ATCC 11550]
86	1	Chryso_annotated	KFH41638.1	920	11740	35	27	3	3	1.39	hypothetical protein ACRE_076430 [Acremonium chrysogenum ATCC 11550]
87	1	Chryso_annotated	KFH41747.1	904	26507	47	35	6	4	0.95	Superoxide dismutase [Mn]-like protein [Acremonium chrysogenum ATCC 11550]
88	1	Chryso_annotated	KFH43709.1	900	16221	36	32	3	3	0.91	hypothetical protein ACRE_055020 [Acremonium chrysogenum ATCC 11550]
89	1	Chryso_annotated	KFH46707.1	893	23477	22	19	3	2	0.35	40S ribosomal protein S8-B-like protein [Acremonium chrysogenum ATCC 11550]
90	1	Chryso_annotated	KFH46463.1	876	13889	83	45	6	3	1.71	60S ribosomal protein-like protein [Acremonium chrysogenum ATCC 11550]
91	1	Chryso_annotated	KFH46431.1	872	21685	35	30	4	3	0.92	Minor allergen Alt a-like protein [Acremonium chrysogenum ATCC 11550]
92	1	Chryso_annotated	KFH40958.1	871	29429	76	54	4	3	0.44	60S ribosomal protein L8-B-like protein [Acremonium chrysogenum ATCC 11550]
93	1	Chryso_annotated	KFH47196.1	870	14818	52	21	6	1	0.6	60S ribosomal protein L23-B-like protein [Acremonium chrysogenum ATCC 11550]
94	1	Chryso_annotated	KFH44272.1	867	16902	178	38	6	3	1.81	hypothetical protein ACRE_049350 [Acremonium chrysogenum ATCC 11550]
95	1	Chryso_annotated	KFH47839.1	862	14298	28	26	3	2	0.62	Profilin-like protein [Acremonium chrysogenum ATCC 11550]
96	1	Chryso_annotated	KFH47319.1	859	7258	348	73	3	2	1.49	Glucose-repressible gene protein-like protein [Acremonium chrysogenum ATCC 11550]
97	1	Chryso_annotated	KFH46886.1	852	50820	71	32	7	5	0.53	Acyl-CoA dehydrogenase family member-like protein [Acremonium chrysogenum ATCC 11550]
98	1	Chryso_annotated	KFH42297.1	843	22710	29	25	3	2	0.36	60S ribosomal protein-like protein [Acremonium chrysogenum ATCC 11550]
99	1	Chryso_annotated	KFH45081.1	836	10792	58	32	4	4	2.54	60S acidic ribosomal protein P1-like protein [Acremonium chrysogenum ATCC 11550]
100	1	Chryso_annotated	KFH42044.1	834	35147	92	44	13	10	2.39	Transaldolase-like protein [Acremonium chrysogenum ATCC 11550]
101	1	Chryso_annotated	KFH40658.1	834	53086	16	14	2	1	0.07	leucine aminopeptidase-like protein [Acremonium chrysogenum ATCC 11550]
102	1	Chryso_annotated	KFH42353.1	818	32571	23	20	3	1	0.12	40S ribosomal protein S0-like protein [Acremonium chrysogenum ATCC 11550]
103	1	Chryso_annotated	KFH45490.1	812	59351	54	42	13	9	0.95	Heat shock protein-like protein [Acremonium chrysogenum ATCC 11550]
104	1	Chryso_annotated	KFH45608.1	810	16733	55	34	9	6	2.49	60S ribosomal protein-like protein [Acremonium chrysogenum ATCC 11550]
105	1	Chryso_annotated	KFH45685.1	795	8923	25	24	1	1	0.46	NADH-ubiquinone oxidoreductase 9.5 kDa subunit-like protein [Acremonium chrysogenum ATCC 11550]
106	1	Chryso_annotated	KFH46481.1	789	28290	34	24	3	2	0.29	40S ribosomal protein S2-like protein [Acremonium chrysogenum ATCC 11550]
107	1	Chryso_annotated	KFH41508.1	775	106857	80	40	13	6	0.23	alpha/beta-glucosidase-like protein [Acremonium chrysogenum ATCC 11550]
108	1	Chryso_annotated	KFH48611.1	761	28313	40	30	6	4	0.65	hypothetical protein ACRE_003170 [Acremonium chrysogenum ATCC 11550]
109	1	Chryso_annotated	KFH48798.1	728	93804	61	45	12	9	0.42	Elongation factor-like protein [Acremonium chrysogenum ATCC 11550]
110	1	Chryso_annotated	KFH43418.1	719	10599	43	27	3	3	1.63	40S ribosomal protein-like protein [Acremonium chrysogenum ATCC 11550]
111	1	Chryso_annotated	KFH48248.1	700	17056	32	19	4	2	0.85	hypothetical protein ACRE_008320 [Acremonium chrysogenum ATCC 11550]
112	1	Chryso_annotated	KFH43568.1	700	17954	49	41	4	3	0.79	60S ribosomal protein-like protein [Acremonium chrysogenum ATCC 11550]
113	1	Chryso_annotated	KFH48616.1	691	18646	46	26	4	1	0.21	40S ribosomal protein S10-A-like protein [Acremonium chrysogenum ATCC 11550]
114	1	Chryso_annotated	KFH43010.1	685	33347	38	30	5	4	0.54	Inorganic pyrophosphatase-like protein [Acremonium chrysogenum ATCC 11550]
115	1	Chryso_annotated	KFH44704.1	668	52549	26	20	4	2	0.15	Citrate synthase-like protein [Acremonium chrysogenum ATCC 11550]
116	1	Chryso_annotated	KFH46285.1	648	28791	57	41	7	5	0.86	40S ribosomal protein S1-like protein [Acremonium chrysogenum ATCC 11550]
117	1	Chryso_annotated	KFH45445.1	646	19449	242	67	7	5	1.96	hypothetical protein ACRE_037560 [Acremonium chrysogenum ATCC 11550]
118	1	Chryso_annotated	KFH46236.1	608	22709	22	17	2	1	0.17	Peptidyl-prolyl cis-trans isomerase B-like protein [Acremonium chrysogenum ATCC 11550]
119	1	Chryso_annotated	KFH48655.1	604	24127	50	25	9	6	1.8	ATP synthase subunit-like protein [Acremonium chrysogenum ATCC 11550]
120	1	Chryso_annotated	KFH43567.1	604	16128	35	17	6	3	1.95	Nascent polypeptide-associated complex subunit beta-like protein [Acremonium chrysogenum ATCC 11550]
121	1	Chryso_annotated	KFH42041.1	602	19148	38	23	5	3	0.73	Superoxide dismutase [Cu-Zn]-like protein [Acremonium chrysogenum ATCC 11550]
122	1	Chryso_annotated	KFH44281.1	601	82371	94	30	10	8	0.42	Catalase-peroxidase-like protein [Acremonium chrysogenum ATCC 11550]
123	1	Chryso_annotated	KFH46974.1	599	22076	22	20	3	2	0.38	Nascent polypeptide-associated complex subunit alpha-like protein [Acremonium chrysogenum ATCC 11550]
124	1	Chryso_annotated	KFH47318.1	587	50702	55	36	8	5	0.43	Stabilin-like protein [Acremonium chrysogenum ATCC 11550]
125	1	Chryso_annotated	KFH43429.1	583	16371	20	19	2	2	0.53	hypothetical protein ACRE_058210 [Acremonium chrysogenum ATCC 11550]
126	1	Chryso_annotated	KFH49103.1	578	78519	17	12	3	3	0.15	Catalase-like protein [Acremonium chrysogenum ATCC 11550]
127	1	Chryso_annotated	KFH47312.1	536	18506	21	20	2	2	0.46	2-iminobutanoate/2-iminopropanoate deaminase-like protein [Acremonium chrysogenum ATCC 11550]
128	1	Chryso_annotated	KFH43025.1	506	28381	33	26	4	2	0.28	putative oxidoreductase-like protein [Acremonium chrysogenum ATCC 11550]
129	1	Chryso_annotated	KFH41845.1	501	54949	28	15	7	2	0.14	Serine hydroxymethyltransferase-like protein [Acremonium chrysogenum ATCC 11550]
130	1	Chryso_annotated	KFH42099.1	482	24444	61	30	5	4	0.79	chaperone protein-like protein [Acremonium chrysogenum ATCC 11550]
131	1	Chryso_annotated	KFH46306.1	476	16494	28	20	2	1	0.23	Calmodulin-like protein [Acremonium chrysogenum ATCC 11550]
132	1	Chryso_annotated	KFH46519.1	468	29280	23	12	7	3	0.44	Methylisocitrate lyase-like protein [Acremonium chrysogenum ATCC 11550]
133	1	Chryso_annotated	KFH48940.1	467	86153	27	16	4	2	0.09	Glucan 1,3-beta-glucosidase-like protein [Acremonium chrysogenum ATCC 11550]
134	1	Chryso_annotated	KFH42402.1	465	49667	16	14	2	2	0.16	Adenosylhomocysteinase-like protein [Acremonium chrysogenum ATCC 11550]
135	1	Chryso_annotated	KFH42494.1	450	13080	15	13	2	2	0.69	Glutaredoxin-like protein [Acremonium chrysogenum ATCC 11550]
136	1	Chryso_annotated	KFH41971.1	441	31704	16	13	3	3	0.57	Disulfide-bond oxidoreductase-like protein [Acremonium chrysogenum ATCC 11550]
137	1	Chryso_annotated	KFH42421.1	435	16838	26	19	6	5	2.46	40S ribosomal protein-like protein [Acremonium chrysogenum ATCC 11550]
138	1	Chryso_annotated	KFH42927.1	425	40303	40	21	6	4	0.56	nitronate monooxygenase-like protein [Acremonium chrysogenum ATCC 11550]
139	1	Chryso_annotated	KFH41613.1	424	62928	48	30	11	8	0.58	Heat shock protein-like protein [Acremonium chrysogenum ATCC 11550]
140	1	Chryso_annotated	KFH45245.1	423	75364	20	16	3	1	0.05	Transketolase-like protein [Acremonium chrysogenum ATCC 11550]
141	1	Chryso_annotated	KFH44970.1	420	38637	14	13	2	2	0.2	hypothetical protein ACRE_042080 [Acremonium chrysogenum ATCC 11550]
142	1	Chryso_annotated	KFH43978.1	420	60315	20	17	3	2	0.13	Choline oxidase-like protein [Acremonium chrysogenum ATCC 11550]
143	1	Chryso_annotated	KFH46815.1	418	34937	32	25	4	4	0.51	60S ribosomal protein L5-like protein [Acremonium chrysogenum ATCC 11550]
144	1	Chryso_annotated	KFH46918.1	417	46694	36	21	8	4	0.36	Phosphoserine aminotransferase-like protein [Acremonium chrysogenum ATCC 11550]
145	1	Chryso_annotated	KFH47081.1	417	19426	58	29	9	6	1.96	ATP synthase subunit d-like protein [Acremonium chrysogenum ATCC 11550]
146	1	Chryso_annotated	KFH45842.1	412	60435	43	27	5	3	0.27	Cys-Gly metallodipeptidase-like protein [Acremonium chrysogenum ATCC 11550]
147	1	Chryso_annotated	KFH45144.1	395	7829	24	23	3	3	2.53	ATP synthase subunit K-like protein [Acremonium chrysogenum ATCC 11550]
148	1	Chryso_annotated	KFH49066.1	394	16768	25	18	4	2	0.87	40S ribosomal protein-like protein [Acremonium chrysogenum ATCC 11550]
149	1	Chryso_annotated	KFH42907.1	391	14237	24	17	2	2	1.08	Histone H2A-like protein [Acremonium chrysogenum ATCC 11550]
150	1	Chryso_annotated	KFH47011.1	385	14968	25	23	1	1	0.26	Cytochrome c oxidase subunit 6A-like protein [Acremonium chrysogenum ATCC 11550]
151	1	Chryso_annotated	KFH45254.1	381	9325	37	20	3	3	3.23	hypothetical protein ACRE_039310 [Acremonium chrysogenum ATCC 11550]
152	1	Chryso_annotated	KFH46025.1	380	54547	53	37	1	1	0.07	Cell surface glycoprotein-like protein [Acremonium chrysogenum ATCC 11550]
153	1	Chryso_annotated	KFH45499.1	376	35742	33	26	7	4	0.65	NADH-cytochrome b5 reductase-like protein [Acremonium chrysogenum ATCC 11550]
154	1	Chryso_annotated	KFH44321.1	373	31019	33	22	6	5	1	Adenylate kinase-like protein [Acremonium chrysogenum ATCC 11550]
155	1	Chryso_annotated	KFH43951.1	365	16471	22	15	3	2	0.53	40S ribosomal protein-like protein [Acremonium chrysogenum ATCC 11550]
156	1	Chryso_annotated	KFH44562.1	364	22807	53	22	3	2	0.36	Pleckstriny domain-containing family A member-like protein [Acremonium chrysogenum ATCC 11550]
157	1	Chryso_annotated	KFH44980.1	361	14574	91	35	6	4	1.59	60S ribosomal protein-like protein [Acremonium chrysogenum ATCC 11550]
158	1	Chryso_annotated	KFH43346.1	357	6810	14	13	2	2	1.62	40S ribosomal protein-like protein [Acremonium chrysogenum ATCC 11550]
159	1	Chryso_annotated	KFH44709.1	347	13381	14	9	3	2	0.67	steroid-binding protein-like protein [Acremonium chrysogenum ATCC 11550]
160	1	Chryso_annotated	KFH44702.1	343	78586	9	7	2	1	0.05	Long chain acyl-CoA synthetase 7, peroxisomal-like protein [Acremonium chrysogenum ATCC 11550]
161	1	Chryso_annotated	KFH40469.1	338	10409	36	18	4	3	1.65	putative acyl-CoA-binding protein-like protein [Acremonium chrysogenum ATCC 11550]
162	1	Chryso_annotated	KFH41836.1	336	20996	30	23	4	4	0.96	hypothetical protein ACRE_074490 [Acremonium chrysogenum ATCC 11550]
163	1	Chryso_annotated	KFH47427.1	334	48681	18	12	5	2	0.16	Saccharopine dehydrogenase [NADP(+), L-glutamate-forming]-like protein [Acremonium chrysogenum ATCC 11550]
164	1	Chryso_annotated	KFH48080.1	329	43417	6	6	2	2	0.18	S-adenosylmethionine synthase-like protein [Acremonium chrysogenum ATCC 11550]
165	1	Chryso_annotated	KFH48769.1	325	38653	20	16	5	4	0.59	Single-stranded TG1-3 DNA-binding protein-like protein [Acremonium chrysogenum ATCC 11550]
166	1	Chryso_annotated	KFH48142.1	315	34094	64	30	8	6	0.88	Peroxisomal multifunctional enzyme type-like protein [Acremonium chrysogenum ATCC 11550]
167	1	Chryso_annotated	KFH43135.1	311	17146	91	29	7	4	2.41	60S ribosomal protein-like protein [Acremonium chrysogenum ATCC 11550]
168	1	Chryso_annotated	KFH41280.1	311	75088	11	9	3	2	0.1	Alkaline phosphatase H-like protein [Acremonium chrysogenum ATCC 11550]
169	1	Chryso_annotated	KFH45911.1	308	50708	33	16	5	5	0.43	Tubulin beta chain-like protein [Acremonium chrysogenum ATCC 11550]
170	1	Chryso_annotated	KFH44712.1	301	15571	32	17	3	2	0.96	putative lyase-like protein [Acremonium chrysogenum ATCC 11550]
171	1	Chryso_annotated	KFH48056.1	294	26486	24	16	4	3	0.49	ATP synthase subunit-like protein [Acremonium chrysogenum ATCC 11550]
172	1	Chryso_annotated	KFH43048.1	290	37280	21	15	7	6	0.78	Glycerol dehydrogenase-like protein [Acremonium chrysogenum ATCC 11550]
173	1	Chryso_annotated	KFH46435.1	289	24703	20	17	3	2	0.33	60S ribosomal protein L20-B-like protein [Acremonium chrysogenum ATCC 11550]
174	1	Chryso_annotated	KFH48595.1	287	10819	25	13	2	1	0.88	Cytochrome c oxidase subunit 6B-like protein [Acremonium chrysogenum ATCC 11550]
175	1	Chryso_annotated	KFH45776.1	282	11957	40	21	6	2	0.77	60S ribosomal protein-like protein [Acremonium chrysogenum ATCC 11550]
176	1	Chryso_annotated	KFH45965.1	277	13885	34	19	2	2	0.65	40S ribosomal protein-like protein [Acremonium chrysogenum ATCC 11550]
177	1	Chryso_annotated	KFH44353.1	275	14135	19	14	3	3	1.09	hypothetical protein ACRE_049030 [Acremonium chrysogenum ATCC 11550]
178	1	Chryso_annotated	KFH46202.1	271	15893	13	8	3	1	0.25	hypothetical protein ACRE_029950 [Acremonium chrysogenum ATCC 11550]
179	1	Chryso_annotated	KFH47227.1	271	31351	16	13	3	2	0.26	proteasome subunit alpha-like protein [Acremonium chrysogenum ATCC 11550]
180	1	Chryso_annotated	KFH49025.1	268	58832	21	10	6	3	0.2	2,3-bisphosphoglycerate-independent phosphoglycerate mutase-like protein [Acremonium chrysogenum ATCC 11550]
181	1	Chryso_annotated	KFH46997.1	264	18116	10	7	3	1	0.21	60S ribosomal protein L21-A-like protein [Acremonium chrysogenum ATCC 11550]
182	1	Chryso_annotated	KFH43620.1	261	65506	21	14	5	3	0.18	Delta-1-pyrroline-5-carboxylate dehydrogenase-like protein [Acremonium chrysogenum ATCC 11550]
183	1	Chryso_annotated	KFH45767.1	261	12273	30	15	2	2	0.75	60S ribosomal protein L33-A-like protein [Acremonium chrysogenum ATCC 11550]
184	1	Chryso_annotated	KFH44976.1	258	28895	22	11	6	4	0.64	60S ribosomal protein L6-B-like protein [Acremonium chrysogenum ATCC 11550]
185	1	Chryso_annotated	KFH44424.1	254	41622	21	15	4	4	0.41	Acetyl-CoA acetyltransferase-like protein [Acremonium chrysogenum ATCC 11550]
186	1	Chryso_annotated	KFH46734.1	253	48314	13	8	6	4	0.35	Cytochrome b-c1 complex subunit-like protein [Acremonium chrysogenum ATCC 11550]
187	1	Chryso_annotated	KFH45978.1	252	13511	16	14	2	1	0.29	40S ribosomal protein-like protein [Acremonium chrysogenum ATCC 11550]
188	1	Chryso_annotated	KFH46140.1	247	19107	19	14	3	1	0.44	NADH-ubiquinone oxidoreductase 21.3 kDa subunit-like protein [Acremonium chrysogenum ATCC 11550]
189	1	Chryso_annotated	KFH47683.1	242	17238	16	8	3	2	0.5	Cytochrome c oxidase subunit-like protein [Acremonium chrysogenum ATCC 11550]
190	1	Chryso_annotated	KFH47092.1	238	14009	14	11	2	1	0.28	hypothetical protein ACRE_021440 [Acremonium chrysogenum ATCC 11550]
191	1	Chryso_annotated	KFH42867.1	237	33204	12	11	3	2	0.38	Succinate dehydrogenase [ubiquinone] iron-sulfur subunit-like protein [Acremonium chrysogenum ATCC 11550]
192	1	Chryso_annotated	KFH45336.1	234	35075	3	3	1	1	0.11	succinyl-CoA ligase [ADP-forming] subunit alpha-like protein [Acremonium chrysogenum ATCC 11550]
193	1	Chryso_annotated	KFH42500.1	234	16673	29	20	5	4	1.31	40S ribosomal protein-like protein [Acremonium chrysogenum ATCC 11550]
194	1	Chryso_annotated	KFH42051.1	223	62792	28	9	5	2	0.12	2-methylcitrate dehydratase-like protein [Acremonium chrysogenum ATCC 11550]
195	1	Chryso_annotated	KFH41863.1	222	20365	15	11	4	3	0.68	Peroxiredoxin-like protein [Acremonium chrysogenum ATCC 11550]
196	1	Chryso_annotated	KFH48005.1	221	46448	24	13	6	3	0.36	Curved DNA-binding protein-like protein [Acremonium chrysogenum ATCC 11550]
197	1	Chryso_annotated	KFH40512.1	213	38886	7	5	3	1	0.1	Eukaryotic translation initiation factor 3 subunit F-like protein [Acremonium chrysogenum ATCC 11550]
198	1	Chryso_annotated	KFH47894.1	210	18497	14	9	3	3	0.76	Lactobacillus shifted protein-like protein [Acremonium chrysogenum ATCC 11550]
199	1	Chryso_annotated	KFH46792.1	206	10689	88	19	4	3	2.58	histone H3-like protein [Acremonium chrysogenum ATCC 11550]
200	1	Chryso_annotated	KFH47954.1	204	27918	10	8	2	1	0.14	Ribulose-phosphate 3-epimerase-like protein [Acremonium chrysogenum ATCC 11550]
201	1	Chryso_annotated	KFH46784.1	198	54754	19	8	5	2	0.14	Aldehyde dehydrogenase-like protein [Acremonium chrysogenum ATCC 11550]
202	1	Chryso_annotated	KFH48076.1	190	135687	8	5	4	2	0.06	Pyruvate carboxylase-like protein [Acremonium chrysogenum ATCC 11550]
203	1	Chryso_annotated	KFH46996.1	189	28435	17	12	5	3	0.46	putative AIM2 family protein-like protein [Acremonium chrysogenum ATCC 11550]
204	1	Chryso_annotated	KFH48628.1	189	32009	17	13	4	3	0.56	hypothetical protein ACRE_004270 [Acremonium chrysogenum ATCC 11550]
205	1	Chryso_annotated	KFH45392.1	187	37940	29	7	3	2	0.21	Zinc-type alcohol dehydrogenase-like protein -like protein [Acremonium chrysogenum ATCC 11550]
206	1	Chryso_annotated	KFH42061.1	186	11277	16	11	3	1	0.35	ATP synthase subunit f-like protein [Acremonium chrysogenum ATCC 11550]
207	1	Chryso_annotated	KFH42461.1	184	22967	30	17	5	3	0.59	60S ribosomal protein-like protein [Acremonium chrysogenum ATCC 11550]
208	1	Chryso_annotated	KFH40387.1	183	19904	6	6	1	1	0.19	Adenosine kinase-like protein [Acremonium chrysogenum ATCC 11550]
209	1	Chryso_annotated	KFH47971.1	180	33389	28	20	5	3	0.53	60S acidic ribosomal protein P0-like protein [Acremonium chrysogenum ATCC 11550]
210	1	Chryso_annotated	KFH42305.1	170	24806	20	15	3	2	0.33	GTP-binding nuclear protein GSP1/Ran-like protein [Acremonium chrysogenum ATCC 11550]
211	1	Chryso_annotated	KFH48266.1	170	14003	16	9	3	1	0.28	hypothetical protein ACRE_007920 [Acremonium chrysogenum ATCC 11550]
212	1	Chryso_annotated	KFH44638.1	170	9137	7	7	1	1	0.45	hypothetical protein ACRE_045780 [Acremonium chrysogenum ATCC 11550]
213	1	Chryso_annotated	KFH40388.1	167	26464	14	9	6	3	0.71	60S ribosomal protein L2-like protein [Acremonium chrysogenum ATCC 11550]
214	1	Chryso_annotated	KFH42608.1	165	13887	25	13	4	2	0.65	Thioredoxin-like protein-like protein [Acremonium chrysogenum ATCC 11550]
215	1	Chryso_annotated	KFH47855.1	155	33177	16	8	6	3	0.38	ATP synthase subunit gamma-like protein [Acremonium chrysogenum ATCC 11550]
216	1	Chryso_annotated	KFH40393.1	148	44615	11	8	2	2	0.17	3-ketoacyl-CoA thiolase, peroxisomal-like protein [Acremonium chrysogenum ATCC 11550]
217	1	Chryso_annotated	KFH45255.1	148	21315	18	11	3	2	0.39	hypothetical protein ACRE_039680 [Acremonium chrysogenum ATCC 11550]
218	1	Chryso_annotated	KFH42661.1	147	25619	4	3	1	1	0.15	26S proteasome regulatory subunit-like protein [Acremonium chrysogenum ATCC 11550]
219	1	Chryso_annotated	KFH48776.1	146	29123	12	6	3	1	0.28	Electron transfer flavoprotein subunit beta-like protein [Acremonium chrysogenum ATCC 11550]
220	1	Chryso_annotated	KFH46698.1	145	27431	28	12	3	2	0.48	40S ribosomal protein S6-B-like protein [Acremonium chrysogenum ATCC 11550]
221	1	Chryso_annotated	KFH48621.1	145	53316	15	12	2	1	0.07	ATP-citrate synthase subunit-like protein [Acremonium chrysogenum ATCC 11550]
222	1	Chryso_annotated	KFH48000.1	145	72258	21	4	7	2	0.11	succinate dehydrogenase [ubiquinone] flavoprotein subunit-like protein [Acremonium chrysogenum ATCC 11550]
223	1	Chryso_annotated	KFH43931.1	136	15098	10	5	4	2	0.58	60S ribosomal protein-like protein [Acremonium chrysogenum ATCC 11550]
224	1	Chryso_annotated	KFH45929.1	135	29260	5	4	1	1	0.28	NADH-ubiquinone oxidoreductase 24 kDa subunit-like protein [Acremonium chrysogenum ATCC 11550]
225	1	Chryso_annotated	KFH45822.1	134	61628	15	7	4	3	0.26	Isocitrate lyase-like protein [Acremonium chrysogenum ATCC 11550]
226	1	Chryso_annotated	KFH44673.1	134	101363	8	6	5	5	0.2	Plasma membrane ATPase-like protein [Acremonium chrysogenum ATCC 11550]
227	1	Chryso_annotated	KFH47502.1	132	25984	6	4	4	2	0.51	60S ribosomal protein L10-A-like protein [Acremonium chrysogenum ATCC 11550]
228	1	Chryso_annotated	KFH44462.1	131	23827	6	5	1	1	0.16	hypothetical protein ACRE_047930 [Acremonium chrysogenum ATCC 11550]
229	1	Chryso_annotated	KFH42698.1	130	8068	41	16	2	1	0.51	hypothetical protein ACRE_065370 [Acremonium chrysogenum ATCC 11550]
230	1	Chryso_annotated	KFH48242.1	127	26320	7	5	4	2	0.31	Sepiapterin reductase-like protein [Acremonium chrysogenum ATCC 11550]
231	1	Chryso_annotated	KFH45989.1	126	19007	10	6	2	1	0.2	hypothetical protein ACRE_031420 [Acremonium chrysogenum ATCC 11550]
232	1	Chryso_annotated	KFH42585.1	125	13736	9	6	3	1	0.29	60S ribosomal protein L34-B-like protein [Acremonium chrysogenum ATCC 11550]
233	1	Chryso_annotated	KFH46391.1	124	53526	10	7	1	1	0.07	alanine aminotransferase-like protein [Acremonium chrysogenum ATCC 11550]
234	1	Chryso_annotated	KFH44593.1	120	30208	13	8	2	1	0.13	3-oxoacyl-[acyl-carrier-protein] reductase-like protein [Acremonium chrysogenum ATCC 11550]
235	1	Chryso_annotated	KFH41474.1	118	15726	9	5	1	1	0.25	60S ribosomal protein L27-A-like protein [Acremonium chrysogenum ATCC 11550]
236	1	Chryso_annotated	KFH41851.1	117	33334	18	8	4	2	0.24	Mitochondrial acidic protein-like protein [Acremonium chrysogenum ATCC 11550]
237	1	Chryso_annotated	KFH47557.1	115	22728	2	2	1	1	0.17	putative 21.2 kDa protein-like protein [Acremonium chrysogenum ATCC 11550]
238	1	Chryso_annotated	KFH46168.1	114	11911	4	3	2	1	0.33	Cytochrome b-c1 complex subunit-like protein [Acremonium chrysogenum ATCC 11550]
239	1	Chryso_annotated	KFH45623.1	114	14402	11	5	2	1	0.27	Acyl carrier protein-like protein [Acremonium chrysogenum ATCC 11550]
240	1	Chryso_annotated	KFH45241.1	112	42064	21	4	4	3	0.29	Meiotic expression up-regulated protein-like protein [Acremonium chrysogenum ATCC 11550]
241	1	Chryso_annotated	KFH48813.1	106	38444	10	8	2	2	0.21	Isocitrate dehydrogenase [NAD] subunit-like protein [Acremonium chrysogenum ATCC 11550]
242	1	Chryso_annotated	KFH43480.1	105	53004	12	4	3	1	0.07	UDP-N-acetylglucosamine pyrophosphorylase-like protein [Acremonium chrysogenum ATCC 11550]
243	1	Chryso_annotated	KFH46834.1	105	22167	26	6	4	3	0.61	60S ribosomal protein L19-like protein [Acremonium chrysogenum ATCC 11550]
244	1	Chryso_annotated	KFH46644.1	101	68172	7	6	2	1	0.05	V-type proton ATPase catalytic subunit A-like protein [Acremonium chrysogenum ATCC 11550]
245	1	Chryso_annotated	KFH45222.1	100	40910	24	8	6	2	0.3	Glutamine synthetase-like protein [Acremonium chrysogenum ATCC 11550]
246	1	Chryso_annotated	KFH42850.1	100	44834	6	4	3	2	0.17	Obg-like ATPase-like protein [Acremonium chrysogenum ATCC 11550]
247	1	Chryso_annotated	KFH45910.1	96	14997	7	5	1	1	0.26	Protein SnodProt1-like protein [Acremonium chrysogenum ATCC 11550]
248	1	Chryso_annotated	KFH46180.1	95	25161	17	8	4	1	0.15	putative peroxiredoxin bcp-like protein [Acremonium chrysogenum ATCC 11550]
249	1	Chryso_annotated	KFH40632.1	94	36026	11	9	1	1	0.1	putative methyltransferase-like protein [Acremonium chrysogenum ATCC 11550]
250	1	Chryso_annotated	KFH47580.1	91	34592	12	3	5	1	0.11	3-hydroxybutyryl-CoA dehydrogenase-like protein [Acremonium chrysogenum ATCC 11550]
251	1	Chryso_annotated	KFH48933.1	90	14775	60	13	6	5	3.09	40S ribosomal protein-like protein [Acremonium chrysogenum ATCC 11550]
252	1	Chryso_annotated	KFH43452.1	90	26093	10	6	3	2	0.31	mRNA export protein-like protein [Acremonium chrysogenum ATCC 11550]
253	1	Chryso_annotated	KFH43643.1	89	18928	25	12	3	2	1.09	Glycine cleavage system H protein-like protein [Acremonium chrysogenum ATCC 11550]
254	1	Chryso_annotated	KFH47373.1	87	62608	8	5	2	1	0.06	hydroxyacylglutathione hydrolase-like protein [Acremonium chrysogenum ATCC 11550]
255	1	Chryso_annotated	KFH43530.1	87	26224	15	7	3	1	0.15	Cytochrome b-c1 complex subunit Rieske-like protein [Acremonium chrysogenum ATCC 11550]
256	1	Chryso_annotated	KFH41968.1	86	21737	2	2	1	1	0.18	hypothetical protein ACRE_072800 [Acremonium chrysogenum ATCC 11550]
257	1	Chryso_annotated	KFH46369.1	86	167216	27	15	2	1	0.02	ABC transporter G family member-like protein [Acremonium chrysogenum ATCC 11550]
258	1	Chryso_annotated	KFH48096.1	84	32627	6	4	4	2	0.24	Peroxisomal 2,4-dienoyl-CoA reductase-like protein [Acremonium chrysogenum ATCC 11550]
259	1	Chryso_annotated	KFH40338.1	83	11257	1	1	1	1	0.36	hypothetical protein ACRE_090000 [Acremonium chrysogenum ATCC 11550]
260	1	Chryso_annotated	KFH41609.1	82	82648	10	5	5	3	0.14	NADH-ubiquinone oxidoreductase 78 kDa subunit-like protein [Acremonium chrysogenum ATCC 11550]
261	1	Chryso_annotated	KFH47539.1	81	18386	23	12	2	2	0.46	hypothetical protein ACRE_016730 [Acremonium chrysogenum ATCC 11550]
262	1	Chryso_annotated	KFH40798.1	77	49140	5	4	2	2	0.16	Dihydrolipoyllysine-residue acetyltransferase component of pyruvate dehydrogenase complex-like protein [Acremonium chrysogenum ATCC 11550]
263	1	Chryso_annotated	KFH47440.1	76	11815	6	5	1	1	0.34	60S ribosomal protein-like protein [Acremonium chrysogenum ATCC 11550]
264	1	Chryso_annotated	KFH47728.1	75	19066	5	5	1	1	0.2	Mitochondrial import receptor subunit-like protein [Acremonium chrysogenum ATCC 11550]
265	1	Chryso_annotated	KFH41557.1	73	13568	10	5	4	2	0.66	Fatty acid-binding protein-like protein [Acremonium chrysogenum ATCC 11550]
266	1	Chryso_annotated	KFH42000.1	72	18179	4	3	2	1	0.21	Monothiol glutaredoxin-like protein [Acremonium chrysogenum ATCC 11550]
267	1	Chryso_annotated	KFH41818.1	71	7812	9	8	1	1	0.53	hypothetical protein ACRE_074670 [Acremonium chrysogenum ATCC 11550]
268	1	Chryso_annotated	KFH42945.1	70	13683	1	1	1	1	0.29	13 kDa ribonucleoprotein-associated protein-like protein [Acremonium chrysogenum ATCC 11550]
269	1	Chryso_annotated	KFH44584.1	70	37009	6	4	2	1	0.1	hypothetical protein ACRE_046720 [Acremonium chrysogenum ATCC 11550]
270	1	Chryso_annotated	KFH48007.1	70	10663	30	5	4	2	0.89	Non-histone chromosomal protein-like protein [Acremonium chrysogenum ATCC 11550]
271	1	Chryso_annotated	KFH48593.1	69	44291	14	5	3	1	0.08	60S ribosomal protein L3-like protein [Acremonium chrysogenum ATCC 11550]
272	1	Chryso_annotated	KFH48168.1	69	28508	8	4	2	2	0.28	6-phosphogluconolactonase-like protein [Acremonium chrysogenum ATCC 11550]
273	1	Chryso_annotated	KFH46466.1	67	38338	3	2	3	2	0.21	Homoisocitrate dehydrogenase-like protein [Acremonium chrysogenum ATCC 11550]
274	1	Chryso_annotated	KFH40697.1	67	11734	8	4	2	1	0.34	Cytochrome c-like protein [Acremonium chrysogenum ATCC 11550]
275	1	Chryso_annotated	KFH41996.1	64	55989	9	4	3	3	0.21	Heat shock protein-like protein [Acremonium chrysogenum ATCC 11550]
276	1	Chryso_annotated	KFH42979.1	63	62191	8	5	5	2	0.12	Methylmalonate-semialdehyde dehydrogenase [acylating]-like protein [Acremonium chrysogenum ATCC 11550]
277	1	Chryso_annotated	KFH44123.1	61	38635	32	4	6	3	0.32	Homoserine dehydrogenase-like protein [Acremonium chrysogenum ATCC 11550]
278	1	Chryso_annotated	KFH43548.1	60	118815	5	3	3	1	0.03	Elongation factor-like protein [Acremonium chrysogenum ATCC 11550]
279	1	Chryso_annotated	KFH41251.1	59	90505	4	3	3	2	0.08	Cell division control protein-like protein [Acremonium chrysogenum ATCC 11550]
280	1	Chryso_annotated	KFH46816.1	58	71967	5	3	3	1	0.05	Cruciform DNA-recognizing protein-like protein [Acremonium chrysogenum ATCC 11550]
281	1	Chryso_annotated	KFH42557.1	58	42758	16	6	3	2	0.18	Pyruvate dehydrogenase E1 component subunit beta-like protein [Acremonium chrysogenum ATCC 11550]
282	1	Chryso_annotated	KFH44776.1	58	24795	1	1	1	1	0.15	hypothetical protein ACRE_044090 [Acremonium chrysogenum ATCC 11550]
283	1	Chryso_annotated	KFH45188.1	57	16066	4	4	2	2	0.54	Thioredoxin-like protein [Acremonium chrysogenum ATCC 11550]
284	1	Chryso_annotated	KFH41555.1	57	28461	5	4	1	1	0.13	Rhamnolipids biosynthesis 3-oxoacyl-[acyl-carrier-protein] reductase-like protein [Acremonium chrysogenum ATCC 11550]
285	1	Chryso_annotated	KFH42561.1	55	50861	8	4	4	1	0.07	Zuotin-like protein [Acremonium chrysogenum ATCC 11550]
286	1	Chryso_annotated	KFH46027.1	55	43190	17	3	3	2	0.18	Saccharopine dehydrogenase [NAD(+), L-lysine-forming]-like protein [Acremonium chrysogenum ATCC 11550]
287	1	Chryso_annotated	KFH47658.1	54	40566	4	1	3	1	0.09	Protein disulfide-isomerase-like protein [Acremonium chrysogenum ATCC 11550]
288	1	Chryso_annotated	KFH44336.1	53	52647	11	5	5	2	0.15	Aspartate aminotransferase-like protein [Acremonium chrysogenum ATCC 11550]
289	1	Chryso_annotated	KFH45880.1	53	47621	4	2	3	1	0.08	gamma-glutamyl phosphate reductase-like protein [Acremonium chrysogenum ATCC 11550]
290	1	Chryso_annotated	KFH43760.1	53	56338	7	3	3	1	0.07	Succinyl-CoA:3-ketoacid coenzyme A transferase-like protein [Acremonium chrysogenum ATCC 11550]
291	1	Chryso_annotated	KFH47282.1	52	35990	8	6	1	1	0.1	Cytochrome c1, heme protein-like protein [Acremonium chrysogenum ATCC 11550]
292	1	Chryso_annotated	KFH47053.1	50	22101	9	3	4	2	0.38	40S ribosomal protein S9-like protein [Acremonium chrysogenum ATCC 11550]
293	1	Chryso_annotated	KFH48013.1	49	62369	11	2	2	1	0.06	Phosphoglucomutase-like protein [Acremonium chrysogenum ATCC 11550]
294	1	Chryso_annotated	KFH45871.1	49	15075	5	3	1	1	0.26	5-hydroxyisourate hydrolase-like protein [Acremonium chrysogenum ATCC 11550]
295	1	Chryso_annotated	KFH43491.1	49	57646	7	4	3	2	0.13	Inosine-5'-monophosphate dehydrogenase-like protein [Acremonium chrysogenum ATCC 11550]
296	1	Chryso_annotated	KFH47169.1	49	98223	7	5	4	2	0.08	Peroxisomal hydratase-dehydrogenase-epimerase-like protein [Acremonium chrysogenum ATCC 11550]
297	1	Chryso_annotated	KFH40607.1	48	21166	22	8	3	3	0.65	60S ribosomal protein-like protein [Acremonium chrysogenum ATCC 11550]
298	1	Chryso_annotated	KFH41175.1	48	21970	13	5	4	2	0.38	60S ribosomal protein L9-B-like protein [Acremonium chrysogenum ATCC 11550]
299	1	Chryso_annotated	KFH48634.1	46	33991	9	4	3	2	0.23	Pyridoxine biosynthesis protein-like protein [Acremonium chrysogenum ATCC 11550]
300	1	Chryso_annotated	KFH40563.1	45	37544	3	2	1	1	0.1	putative NADPH-dependent methylglyoxal reductase-like protein [Acremonium chrysogenum ATCC 11550]
301	1	Chryso_annotated	KFH45121.1	45	72381	6	1	3	1	0.05	Benzoylformate decarboxylase-like protein [Acremonium chrysogenum ATCC 11550]
302	1	Chryso_annotated	KFH40970.1	44	53504	14	3	1	1	0.07	Cytoskeletal signaling protein-like protein [Acremonium chrysogenum ATCC 11550]
303	1	Chryso_annotated	KFH47390.1	43	33139	6	5	2	2	0.24	NmrA-like family domain-containing protein-like protein [Acremonium chrysogenum ATCC 11550]
304	1	Chryso_annotated	KFH47765.1	42	25223	6	3	4	2	0.32	Orotate phosphoribosyltransferase-like protein [Acremonium chrysogenum ATCC 11550]
305	1	Chryso_annotated	KFH47124.1	42	24238	2	2	2	2	0.34	3-hydroxyacyl-CoA dehydrogenase type-like protein [Acremonium chrysogenum ATCC 11550]
306	1	Chryso_annotated	KFH45618.1	41	45512	4	2	1	1	0.08	Homocitrate synthase-like protein [Acremonium chrysogenum ATCC 11550]
307	1	Chryso_annotated	KFH46388.1	41	14362	16	3	3	2	0.62	cytochrome b5-like protein [Acremonium chrysogenum ATCC 11550]
308	1	Chryso_annotated	KFH49029.1	41	39733	11	6	3	1	0.09	3-isopropylmalate dehydrogenase-like protein [Acremonium chrysogenum ATCC 11550]
309	1	Chryso_annotated	KFH41183.1	41	47663	7	6	4	3	0.25	aminomethyltransferase-like protein [Acremonium chrysogenum ATCC 11550]
310	1	Chryso_annotated	KFH40259.1	41	38847	12	2	3	1	0.1	Mitochondrial import receptor subunit-like protein [Acremonium chrysogenum ATCC 11550]
311	1	Chryso_annotated	KFH45545.1	40	52148	11	2	5	2	0.15	2-methylcitrate synthase-like protein [Acremonium chrysogenum ATCC 11550]
312	1	Chryso_annotated	KFH45257.1	39	34039	5	3	2	2	0.23	Spermidine synthase-like protein [Acremonium chrysogenum ATCC 11550]
313	1	Chryso_annotated	KFH44798.1	39	39247	5	3	1	1	0.1	hypothetical protein ACRE_044260 [Acremonium chrysogenum ATCC 11550]
314	1	Chryso_annotated	KFH42501.1	38	56488	7	2	2	2	0.14	Citrate synthase-like protein [Acremonium chrysogenum ATCC 11550]
315	1	Chryso_annotated	KFH48327.1	38	61639	16	4	4	1	0.06	Acyl-CoA dehydrogenase-like protein [Acremonium chrysogenum ATCC 11550]
316	1	Chryso_annotated	KFH46270.1	38	53016	3	2	2	1	0.07	D-3-phosphoglycerate dehydrogenase-like protein [Acremonium chrysogenum ATCC 11550]
317	1	Chryso_annotated	KFH41024.1	37	60753	22	3	3	1	0.06	Pyruvate kinase-like protein [Acremonium chrysogenum ATCC 11550]
318	1	Chryso_annotated	KFH41827.1	37	6770	4	3	2	1	0.62	hypothetical protein ACRE_074680 [Acremonium chrysogenum ATCC 11550]
319	1	Chryso_annotated	KFH48987.1	36	31923	6	1	2	1	0.12	S-formylglutathione hydrolase-like protein [Acremonium chrysogenum ATCC 11550]
320	1	Chryso_annotated	KFH41406.1	35	35844	8	4	4	2	0.22	electron transfer flavoprotein subunit alpha-like protein [Acremonium chrysogenum ATCC 11550]
321	1	Chryso_annotated	KFH47478.1	35	35595	1	1	1	1	0.11	Catechol 1,2-dioxygenase-like protein [Acremonium chrysogenum ATCC 11550]
322	1	Chryso_annotated	KFH42012.1	34	44412	8	2	3	1	0.08	Actin-related protein-like protein [Acremonium chrysogenum ATCC 11550]
323	1	Chryso_annotated	KFH45295.1	34	41447	4	2	3	1	0.09	Bifunctional protein-like protein [Acremonium chrysogenum ATCC 11550]
324	1	Chryso_annotated	KFH44496.1	33	12020	10	4	3	1	0.33	hypothetical protein ACRE_047030 [Acremonium chrysogenum ATCC 11550]
325	1	Chryso_annotated	KFH46219.1	32	46402	10	2	3	2	0.17	putative nucleosome assembly protein-like protein [Acremonium chrysogenum ATCC 11550]
326	1	Chryso_annotated	KFH41544.1	32	37549	4	1	2	1	0.1	Nitronate monooxygenase-like protein [Acremonium chrysogenum ATCC 11550]
327	1	Chryso_annotated	KFH48036.1	32	33482	4	1	2	1	0.11	Enoyl-CoA hydratase 2, peroxisomal-like protein [Acremonium chrysogenum ATCC 11550]
328	1	Chryso_annotated	KFH40325.1	32	30729	4	4	1	1	0.12	Tyrosine-protein phosphatase-like protein [Acremonium chrysogenum ATCC 11550]
329	1	Chryso_annotated	KFH46172.1	31	31311	3	2	1	1	0.12	hypothetical protein ACRE_029610 [Acremonium chrysogenum ATCC 11550]
330	1	Chryso_annotated	KFH45691.1	31	16609	4	2	1	1	0.23	hypothetical protein ACRE_034600 [Acremonium chrysogenum ATCC 11550]
331	1	Chryso_annotated	KFH40484.1	30	45379	4	1	1	1	0.08	Leucine aminopeptidase-like protein [Acremonium chrysogenum ATCC 11550]
332	1	Chryso_annotated	KFH47021.1	29	15550	2	1	1	1	0.25	putative redox protein-like protein [Acremonium chrysogenum ATCC 11550]
333	1	Chryso_annotated	KFH47706.1	29	39739	3	2	1	1	0.09	Gluconolactonase-like protein [Acremonium chrysogenum ATCC 11550]
334	1	Chryso_annotated	KFH43199.1	28	50270	18	1	2	1	0.07	Aspartate aminotransferase-like protein [Acremonium chrysogenum ATCC 11550]
335	1	Chryso_annotated	KFH42858.1	28	93618	8	2	3	1	0.04	hypothetical protein ACRE_064060 [Acremonium chrysogenum ATCC 11550]
336	1	Chryso_annotated	KFH43909.1	27	15407	34	2	2	1	0.25	Cellular nucleic acid-binding protein-like protein [Acremonium chrysogenum ATCC 11550]
337	1	Chryso_annotated	KFH48838.1	27	40902	2	1	1	1	0.09	UV excision repair protein-like protein [Acremonium chrysogenum ATCC 11550]
338	1	Chryso_annotated	KFH41911.1	27	65198	2	1	2	1	0.06	Bifunctional purine biosynthesis protein-like protein [Acremonium chrysogenum ATCC 11550]
339	1	Chryso_annotated	KFH43014.1	27	44195	3	1	2	1	0.08	Mannitol-1-phosphate 5-dehydrogenase-like protein [Acremonium chrysogenum ATCC 11550]
340	1	Chryso_annotated	KFH42185.1	27	39697	3	3	1	1	0.09	Glutathione S-transferase omega-like protein [Acremonium chrysogenum ATCC 11550]
341	1	Chryso_annotated	KFH43912.1	27	24225	4	3	1	1	0.16	hypothetical protein ACRE_053280 [Acremonium chrysogenum ATCC 11550]
342	1	Chryso_annotated	KFH42782.1	26	71828	2	1	2	1	0.05	glutamate--tRNA ligase, cytoplasmic-like protein [Acremonium chrysogenum ATCC 11550]
343	1	Chryso_annotated	KFH48840.1	26	29652	4	3	3	2	0.27	Proteasome subunit alpha type-like protein [Acremonium chrysogenum ATCC 11550]
344	1	Chryso_annotated	KFH40342.1	26	18965	1	1	1	1	0.2	Thioredoxin-like protein [Acremonium chrysogenum ATCC 11550]
345	1	Chryso_annotated	KFH47182.1	26	19440	5	2	2	1	0.2	Phosphatidylglycerol/phosphatidylinositol transfer protein-like protein [Acremonium chrysogenum ATCC 11550]
346	1	Chryso_annotated	KFH40968.1	26	15883	2	1	2	1	0.25	Nuclear transport factor-like protein [Acremonium chrysogenum ATCC 11550]
347	1	Chryso_annotated	KFH43323.1	25	82802	4	3	2	1	0.04	Modification methylase HphIA-like protein [Acremonium chrysogenum ATCC 11550]
348	1	Chryso_annotated	KFH43308.1	25	60394	1	1	1	1	0.06	Fumarate hydratase-like protein [Acremonium chrysogenum ATCC 11550]
349	1	Chryso_annotated	KFH42682.1	25	24145	3	3	1	1	0.16	Adenylyl-sulfate kinase-like protein [Acremonium chrysogenum ATCC 11550]
350	1	Chryso_annotated	KFH43313.1	25	75643	5	1	2	1	0.05	Zinc finger transcription factor-like protein [Acremonium chrysogenum ATCC 11550]
351	1	Chryso_annotated	KFH45506.1	24	39004	6	2	4	1	0.1	Sphingolipid long chain base-responsive protein-like protein [Acremonium chrysogenum ATCC 11550]
352	1	Chryso_annotated	KFH47935.1	24	31072	2	1	2	1	0.12	Phosphomannomutase-like protein [Acremonium chrysogenum ATCC 11550]
353	1	Chryso_annotated	KFH43769.1	23	47378	5	1	3	1	0.08	Dihydrolipoyllysine-residue succinyltransferase component of 2-oxoglutarate dehydrogenase complex-like protein [Acremonium chrysogenum ATCC 11550]
354	1	Chryso_annotated	KFH46544.1	23	25976	1	1	1	1	0.15	V-type proton ATPase subunit E-like protein [Acremonium chrysogenum ATCC 11550]
355	1	Chryso_annotated	KFH40776.1	23	104054	2	1	2	1	0.04	hypothetical protein ACRE_085290 [Acremonium chrysogenum ATCC 11550]
356	1	Chryso_annotated	KFH42687.1	22	16403	7	3	1	1	0.24	hypothetical protein ACRE_065940 [Acremonium chrysogenum ATCC 11550]
357	1	Chryso_annotated	KFH47439.1	22	39322	3	1	1	1	0.1	Phospho-2-dehydro-3-deoxyheptonate aldolase, tyrosine-inhibited-like protein [Acremonium chrysogenum ATCC 11550]
358	1	Chryso_annotated	KFH41673.1	22	8869	14	4	3	1	0.46	60S ribosomal protein-like protein [Acremonium chrysogenum ATCC 11550]
359	1	Chryso_annotated	KFH46876.1	22	20847	1	1	1	1	0.18	Lysozyme-like protein [Acremonium chrysogenum ATCC 11550]
360	1	Chryso_annotated	KFH41461.1	22	42076	6	2	3	1	0.09	Isocitrate dehydrogenase [NAD] subunit-like protein [Acremonium chrysogenum ATCC 11550]
361	1	Chryso_annotated	KFH48800.1	22	43135	3	1	2	1	0.09	putative oxidoreductase-like protein [Acremonium chrysogenum ATCC 11550]
362	1	Chryso_annotated	KFH45821.1	22	36988	5	3	1	1	0.1	hypothetical protein ACRE_032880 [Acremonium chrysogenum ATCC 11550]
363	1	Chryso_annotated	KFH43437.1	22	50691	1	1	1	1	0.07	Non-specific lipid-transfer protein-like protein [Acremonium chrysogenum ATCC 11550]
364	1	Chryso_annotated	KFH49026.1	21	17679	4	1	4	1	0.22	ATP synthase subunit delta-like protein [Acremonium chrysogenum ATCC 11550]
365	1	Chryso_annotated	KFH42046.1	21	83205	7	1	3	1	0.04	Multifunctional tryptophan biosynthesis protein-like protein [Acremonium chrysogenum ATCC 11550]
366	1	Chryso_annotated	KFH45537.1	21	30045	15	1	2	1	0.13	putative oxidoreductase-like protein [Acremonium chrysogenum ATCC 11550]
367	1	Chryso_annotated	KFH47597.1	21	9256	5	1	1	1	0.44	U6 snRNA-associated Sm-like protein-like protein [Acremonium chrysogenum ATCC 11550]
368	1	Chryso_annotated	KFH46346.1	21	33336	1	1	1	1	0.11	F-actin-capping protein subunit alpha-like protein [Acremonium chrysogenum ATCC 11550]
369	1	Chryso_annotated	KFH44228.1	20	118476	7	1	3	1	0.03	2-oxoglutarate dehydrogenase-like protein [Acremonium chrysogenum ATCC 11550]
370	1	Chryso_annotated	KFH46762.1	19	57465	3	1	3	1	0.06	V-type proton ATPase subunit B-like protein [Acremonium chrysogenum ATCC 11550]
371	1	Chryso_annotated	KFH48502.1	19	7452	17	1	1	1	0.56	Conidiation-specific protein-like protein [Acremonium chrysogenum ATCC 11550]
372	1	Chryso_annotated	KFH46915.1	19	27315	11	1	4	1	0.14	6-phosphogluconate phosphatase-like protein [Acremonium chrysogenum ATCC 11550]
373	1	Chryso_annotated	KFH48333.1	19	14829	3	1	1	1	0.26	hypothetical protein ACRE_008350 [Acremonium chrysogenum ATCC 11550]
374	1	Chryso_annotated	KFH43707.1	19	16506	2	1	2	1	0.23	Myosin regulatory light chain-like protein [Acremonium chrysogenum ATCC 11550]
375	1	Chryso_annotated	KFH40766.1	19	29214	4	1	1	1	0.13	putative urease accessory protein-like protein [Acremonium chrysogenum ATCC 11550]
376	1	Chryso_annotated	KFH45272.1	18	42517	3	2	2	1	0.09	GU4 nucleic-binding protein-like protein [Acremonium chrysogenum ATCC 11550]
377	1	Chryso_annotated	KFH41140.1	18	111518	27	4	3	1	0.03	hypothetical protein ACRE_081570 [Acremonium chrysogenum ATCC 11550]
378	1	Chryso_annotated	KFH47219.1	18	65875	2	1	2	1	0.06	Vacuolar fusion protein-like protein [Acremonium chrysogenum ATCC 11550]
379	1	Chryso_annotated	KFH44498.1	18	51840	14	2	1	1	0.07	hypothetical protein ACRE_047050 [Acremonium chrysogenum ATCC 11550]
380	1	Chryso_annotated	KFH42921.1	18	55166	18	3	3	2	0.14	Dihydrolipoyl dehydrogenase-like protein [Acremonium chrysogenum ATCC 11550]
381	1	Chryso_annotated	KFH45625.1	18	53969	1	1	1	1	0.07	leucine aminopeptidase-like protein [Acremonium chrysogenum ATCC 11550]
382	1	Chryso_annotated	KFH47763.1	17	51065	1	1	1	1	0.07	secreted beta-glucosidase-like protein [Acremonium chrysogenum ATCC 11550]
383	1	Chryso_annotated	KFH43332.1	17	39727	2	1	2	1	0.09	26S proteasome regulatory subunit-like protein [Acremonium chrysogenum ATCC 11550]
384	1	Chryso_annotated	KFH40758.1	17	30761	4	1	2	1	0.12	proteasome subunit alpha type-like protein [Acremonium chrysogenum ATCC 11550]
385	1	Chryso_annotated	KFH47807.1	17	45279	2	1	2	1	0.08	Protein arg-like protein [Acremonium chrysogenum ATCC 11550]
386	1	Chryso_annotated	KFH47119.1	17	23532	1	1	1	1	0.16	peptide methionine sulfoxide reductase-like protein [Acremonium chrysogenum ATCC 11550]
387	1	Chryso_annotated	KFH43934.1	17	26400	6	1	2	1	0.14	Ran-specific GTPase-activating protein-like protein [Acremonium chrysogenum ATCC 11550]
388	1	Chryso_annotated	KFH43897.1	17	24427	3	1	3	1	0.16	hypothetical protein ACRE_053440 [Acremonium chrysogenum ATCC 11550]
389	1	Chryso_annotated	KFH42321.1	16	40330	2	1	1	1	0.09	hypothetical protein ACRE_069300 [Acremonium chrysogenum ATCC 11550]
390	1	Chryso_annotated	KFH48112.1	16	50953	3	1	2	1	0.07	Tubulin alpha chain-like protein [Acremonium chrysogenum ATCC 11550]
391	1	Chryso_annotated	KFH40836.1	16	53429	8	1	5	1	0.07	hypothetical protein ACRE_084620 [Acremonium chrysogenum ATCC 11550]
392	1	Chryso_annotated	KFH41331.1	16	115067	2	1	1	1	0.03	hypothetical protein ACRE_079620 [Acremonium chrysogenum ATCC 11550]
393	1	Chryso_annotated	KFH41410.1	16	73039	2	1	1	1	0.05	Carnitine O-acetyltransferase-like protein [Acremonium chrysogenum ATCC 11550]
394	1	Chryso_annotated	KFH44558.1	16	8146	2	2	1	1	0.51	hypothetical protein ACRE_046510 [Acremonium chrysogenum ATCC 11550]
395	1	Chryso_annotated	KFH45068.1	16	28900	3	1	1	1	0.13	Vesicle-associated membrane protein-associated protein-like protein [Acremonium chrysogenum ATCC 11550]
396	1	Chryso_annotated	KFH42768.1	15	19649	77	1	1	1	0.2	hypothetical protein ACRE_064720 [Acremonium chrysogenum ATCC 11550]
397	1	Chryso_annotated	KFH44552.1	15	26818	9	2	1	1	0.14	NADH-ubiquinone oxidoreductase 29.9 kDa subunit-like protein [Acremonium chrysogenum ATCC 11550]
398	1	Chryso_annotated	KFH44346.1	15	46924	7	1	3	1	0.08	Oxygen-dependent coproporphyrinogen-III oxidase-like protein [Acremonium chrysogenum ATCC 11550]
399	1	Chryso_annotated	KFH43111.1	15	20345	1	1	1	1	0.19	1,2-dihydroxy-3-keto-5-methylthiopentene dioxygenase-like protein [Acremonium chrysogenum ATCC 11550]
400	1	Chryso_annotated	KFH41925.1	15	22289	2	1	1	1	0.17	54S ribosomal protein-like protein [Acremonium chrysogenum ATCC 11550]
401	1	Chryso_annotated	KFH45708.1	15	53787	6	1	3	1	0.07	hypothetical protein ACRE_034450 [Acremonium chrysogenum ATCC 11550]
402	1	Chryso_annotated	KFH45069.1	15	68531	3	1	1	1	0.05	Laccase-like protein [Acremonium chrysogenum ATCC 11550]
403	1	Chryso_annotated	KFH45338.1	15	35750	13	1	2	1	0.11	hypothetical protein ACRE_038430 [Acremonium chrysogenum ATCC 11550]
404	1	Chryso_annotated	KFH47606.1	15	75931	33	3	2	1	0.05	Ino eighty subunit-like protein [Acremonium chrysogenum ATCC 11550]
405	1	Chryso_annotated	KFH45364.1	14	430201	48	1	16	1	0.01	Nonribosomal peptide synthetase-like protein [Acremonium chrysogenum ATCC 11550]
406	1	Chryso_annotated	KFH45302.1	14	42255	29	1	2	1	0.09	Exopolyphosphatase-like protein [Acremonium chrysogenum ATCC 11550]
407	1	Chryso_annotated	KFH43286.1	14	17882	1	1	1	1	0.22	Calmodulin-like protein [Acremonium chrysogenum ATCC 11550]
408	1	Chryso_annotated	KFH46623.1	14	45650	2	1	2	1	0.08	Protein kinase-like protein [Acremonium chrysogenum ATCC 11550]
409	1	Chryso_annotated	KFH47873.1	14	58455	1	1	1	1	0.06	Oxysterol-binding protein-like protein OBPalpha-like protein [Acremonium chrysogenum ATCC 11550]
410	1	Chryso_annotated	KFH45753.1	14	30176	8	1	2	1	0.13	26S proteasome regulatory subunit-like protein [Acremonium chrysogenum ATCC 11550]
411	1	Chryso_annotated	KFH40401.1	14	18387	2	1	1	1	0.21	Ubiquitin-conjugating enzyme E2-like protein [Acremonium chrysogenum ATCC 11550]
412	1	Chryso_annotated	KFH44973.1	14	19121	1	1	1	1	0.2	ADP-ribosylation factor-like protein [Acremonium chrysogenum ATCC 11550]
413	1	Chryso_annotated	KFH45024.1	14	52074	4	1	2	1	0.07	hypothetical protein ACRE_041280 [Acremonium chrysogenum ATCC 11550]
414	1	Chryso_annotated	KFH48533.1	14	10897	1	1	1	1	0.37	U6 snRNA-associated Sm-like protein-like protein [Acremonium chrysogenum ATCC 11550]
415	1	Chryso_annotated	KFH48102.1	13	25647	1	1	1	1	0.15	putative hydrolase-like protein [Acremonium chrysogenum ATCC 11550]
416	1	Chryso_annotated	KFH42657.1	13	92584	6	1	4	1	0.04	putative transcriptional regulatory protein-like protein [Acremonium chrysogenum ATCC 11550]
417	1	Chryso_annotated	KFH48140.1	13	39150	1	1	1	1	0.1	hypothetical protein ACRE_010980 [Acremonium chrysogenum ATCC 11550]
418	1	Chryso_annotated	KFH41995.1	13	72169	1	1	1	1	0.05	Oxygen-dependent choline dehydrogenase-like protein [Acremonium chrysogenum ATCC 11550]
419	1	Chryso_annotated	KFH41025.1	13	79078	3	1	3	1	0.05	Beta-galactosidase-like protein [Acremonium chrysogenum ATCC 11550]
420	1	Chryso_annotated	KFH45123.1	13	807789	41	1	16	1		Nonribosomal peptide synthetase-like protein [Acremonium chrysogenum ATCC 11550]
