# Supplementary material for: The critical role of plasma membrane H+-ATPase activity in cephalosporin C biosynthesis of Acremonium chrysogenum
Source: PLoS One. 2020 Aug 31;15(8):e0238452. doi: 10.1371/journal.pone.0238452 (PMC7458343; doi:10.1371/journal.pone.0238452)
Supplement: S2 Table — * Line 212. KFH44673.1 Plasma membrane ATPase-like protein [annotated by Acremonium chrysogenum ATCC 11550] is filled with yellow. (XLSX) [file pone.0238452.s002.xlsx]

## Sheet: ZHG_S012_annotated_F028210_dat_
User	Arthur T. Kopylov
E-mail	a.t.kopylov@gmail.com
Search title	ZHG_S012
MS data file	ZHG_S012_Compiled.msm
Database	Chryso_annotated 20160328
Type of search	MS/MS Ion Search
Quantitation	None
Enzyme	Trypsin
Fixed modifications	Pyridylethyl (C)
Variable modifications	Acetyl (N-term),Gln->pyro-Glu (N-term Q),Oxidation (M)
Mass values	Monoisotopic
Protein mass	Unrestricted
Peptide mass tolerance	10 ppm
Fragment mass tolerance	0.05 Da
Max missed cleavages	2
Instrument type	ESI-FTICR
Number of queries	265825
Significance threshold p<	0.05
Max. number of families	AUTO
Ions score or expect cut-off	0
Preferred taxonomy	All entries
Show Percolator scores?	yes
Family	Member	Database	Accession	Score	Mass	Num. of matches	Num. of significant matches	Num. of sequences	Num. of significant sequences	emPAI	Description
1	1	Chryso_annotated	KFH43147.1	49356	35338	1290	1069	15	10	8.29	Thiamine thiazole synthase-like protein [Acremonium chrysogenum ATCC 11550]
2	1	Chryso_annotated	KFH47131.1	46382	36293	860	747	12	9	1.96	Glyceraldehyde-3-phosphate dehydrogenase-like protein [Acremonium chrysogenum ATCC 11550]
3	1	Chryso_annotated	KFH40596.1	40482	17017	1141	940	8	8	8.6	hypothetical protein ACRE_087160 [Acremonium chrysogenum ATCC 11550]
4	1	Chryso_annotated	KFH47331.1	40204	24755	1424	1114	18	14	30.03	Mitochondrial peroxiredoxin-like protein [Acremonium chrysogenum ATCC 11550]
5	1	Chryso_annotated	KFH42829.1	25482	47553	467	433	14	12	2.62	Enolase-like protein [Acremonium chrysogenum ATCC 11550]
6	1	Chryso_annotated	KFH45989.1	22226	19007	541	496	7	5	2.03	hypothetical protein ACRE_031420 [Acremonium chrysogenum ATCC 11550]
7	1	Chryso_annotated	KFH44919.1	20159	37086	676	577	13	8	1.63	Cephalosporin biosynthesis expandase/hydroxylase-like protein [Acremonium chrysogenum ATCC 11550]
8	1	Chryso_annotated	KFH41657.1	20066	16278	828	739	8	5	4.52	hypothetical protein ACRE_076110 [Acremonium chrysogenum ATCC 11550]
9	1	Chryso_annotated	KFH44221.1	18978	57041	580	471	19	12	2.12	ATP synthase subunit beta-like protein [Acremonium chrysogenum ATCC 11550]
10	1	Chryso_annotated	KFH43351.1	18813	24947	474	386	7	5	2.59	Peptidyl-prolyl cis-trans isomerase-like protein [Acremonium chrysogenum ATCC 11550]
11	1	Chryso_annotated	KFH43115.1	14228	35266	413	342	15	11	3.57	Malate dehydrogenase, cytoplasmic-like protein [Acremonium chrysogenum ATCC 11550]
11	2	Chryso_annotated	KFH43157.1	3421	35349	112	78	11	9	1.49	Malate dehydrogenase-like protein [Acremonium chrysogenum ATCC 11550]
12	1	Chryso_annotated	KFH42761.1	14099	50453	546	417	11	7	1.35	Elongation factor 1-alpha-like protein [Acremonium chrysogenum ATCC 11550]
13	1	Chryso_annotated	KFH45977.1	12963	38241	470	393	11	7	0.93	putative NADP-dependent oxidoreductase-like protein [Acremonium chrysogenum ATCC 11550]
14	1	Chryso_annotated	KFH46699.1	12844	70798	296	264	14	12	1.15	Heat shock 70 kDa protein-like protein [Acremonium chrysogenum ATCC 11550]
14	2	Chryso_annotated	KFH42267.1	1657	73129	78	67	7	6	0.35	78 kDa glucose-regulated protein-like protein [Acremonium chrysogenum ATCC 11550]
15	1	Chryso_annotated	KFH42041.1	12531	19148	362	303	6	5	1.99	Superoxide dismutase [Cu-Zn]-like protein [Acremonium chrysogenum ATCC 11550]
16	1	Chryso_annotated	KFH48760.1	12530	31941	326	306	7	7	1.44	hypothetical protein ACRE_005360 [Acremonium chrysogenum ATCC 11550]
17	1	Chryso_annotated	KFH44995.1	12303	25215	211	199	5	4	0.76	Elongation factor 1-beta-like protein [Acremonium chrysogenum ATCC 11550]
18	1	Chryso_annotated	KFH46144.1	11794	48633	224	206	7	7	1.1	Woronin body major protein-like protein [Acremonium chrysogenum ATCC 11550]
19	1	Chryso_annotated	KFH47479.1	10157	44840	226	198	5	4	0.38	3-ketoacyl-CoA thiolase, peroxisomal-like protein [Acremonium chrysogenum ATCC 11550]
20	1	Chryso_annotated	KFH43010.1	9795	33347	161	148	5	4	0.54	Inorganic pyrophosphatase-like protein [Acremonium chrysogenum ATCC 11550]
21	1	Chryso_annotated	KFH42279.1	9358	62066	355	281	13	10	1.13	ATP synthase subunit alpha-like protein [Acremonium chrysogenum ATCC 11550]
22	1	Chryso_annotated	KFH46914.1	9227	27579	119	113	3	3	0.68	Nucleoside diphosphate kinase-like protein [Acremonium chrysogenum ATCC 11550]
23	1	Chryso_annotated	KFH41606.1	9187	21484	275	236	8	6	1.67	hypothetical protein ACRE_076790 [Acremonium chrysogenum ATCC 11550]
24	1	Chryso_annotated	KFH45680.1	8567	57918	248	192	7	5	0.45	Subtilisin-like proteinase-like protein [Acremonium chrysogenum ATCC 11550]
25	1	Chryso_annotated	KFH41642.1	8326	17800	337	270	5	4	1.2	40S ribosomal protein-like protein [Acremonium chrysogenum ATCC 11550]
26	1	Chryso_annotated	KFH48817.1	7496	38679	241	184	12	7	1.3	Isopenicillin N synthase-like protein [Acremonium chrysogenum ATCC 11550]
27	1	Chryso_annotated	KFH41971.1	7447	31704	129	103	6	4	0.75	Disulfide-bond oxidoreductase-like protein [Acremonium chrysogenum ATCC 11550]
28	1	Chryso_annotated	KFH43052.1	7366	28813	297	265	6	5	1.37	L-xylulose reductase-like protein [Acremonium chrysogenum ATCC 11550]
29	1	Chryso_annotated	KFH40253.1	7156	42001	343	267	12	11	1.79	Actin-like protein [Acremonium chrysogenum ATCC 11550]
30	1	Chryso_annotated	KFH49103.1	6661	78519	247	135	17	13	1.19	Catalase-like protein [Acremonium chrysogenum ATCC 11550]
31	1	Chryso_annotated	KFH48185.1	6061	42981	144	123	5	5	0.8	Vacuolar protease A-like protein [Acremonium chrysogenum ATCC 11550]
32	1	Chryso_annotated	KFH47987.1	5708	45294	94	91	3	2	0.17	ATP-dependent RNA helicase-like protein [Acremonium chrysogenum ATCC 11550]
33	1	Chryso_annotated	KFH42100.1	5389	14891	212	174	5	4	3.05	hypothetical protein ACRE_071590 [Acremonium chrysogenum ATCC 11550]
34	1	Chryso_annotated	KFH42872.1	5082	14306	106	87	5	4	2.35	hypothetical protein ACRE_063840 [Acremonium chrysogenum ATCC 11550]
35	1	Chryso_annotated	KFH42586.1	4592	23038	120	108	5	5	1.15	Cytochrome c oxidase subunit-like protein [Acremonium chrysogenum ATCC 11550]
36	1	Chryso_annotated	KFH40658.1	4523	53086	74	74	4	4	0.4	leucine aminopeptidase-like protein [Acremonium chrysogenum ATCC 11550]
37	1	Chryso_annotated	KFH43460.1	3913	86204	136	105	13	9	0.52	5-methyltetrahydropteroyltriglutamate--homocysteine methyltransferase-like protein [Acremonium chrysogenum ATCC 11550]
38	1	Chryso_annotated	KFH47581.1	3890	39342	234	87	4	3	0.31	60S ribosomal protein L4-B-like protein [Acremonium chrysogenum ATCC 11550]
39	1	Chryso_annotated	KFH43123.1	3442	16984	54	49	4	2	0.51	60S ribosomal protein-like protein [Acremonium chrysogenum ATCC 11550]
40	1	Chryso_annotated	KFH44701.1	3253	46289	133	113	6	6	0.59	O-acetylhomoserine-like protein [Acremonium chrysogenum ATCC 11550]
41	1	Chryso_annotated	KFH47427.1	3098	48681	146	93	7	4	0.34	Saccharopine dehydrogenase [NADP(+), L-glutamate-forming]-like protein [Acremonium chrysogenum ATCC 11550]
42	1	Chryso_annotated	KFH41836.1	2934	20996	122	100	8	5	2.24	hypothetical protein ACRE_074490 [Acremonium chrysogenum ATCC 11550]
43	1	Chryso_annotated	KFH47312.1	2917	18506	90	80	4	3	0.76	2-iminobutanoate/2-iminopropanoate deaminase-like protein [Acremonium chrysogenum ATCC 11550]
44	1	Chryso_annotated	KFH40469.1	2760	10409	96	67	3	3	4.08	putative acyl-CoA-binding protein-like protein [Acremonium chrysogenum ATCC 11550]
45	1	Chryso_annotated	KFH45884.1	2754	42441	52	44	6	3	0.29	Ketol-acid reductoisomerase-like protein [Acremonium chrysogenum ATCC 11550]
46	1	Chryso_annotated	KFH42187.1	2699	9097	154	136	6	6	8.15	hypothetical protein ACRE_070710 [Acremonium chrysogenum ATCC 11550]
47	1	Chryso_annotated	KFH45765.1	2697	13035	91	77	3	2	1.89	Protein of unknown functionlike protein-like protein [Acremonium chrysogenum ATCC 11550]
48	1	Chryso_annotated	KFH46012.1	2636	17906	86	61	4	2	0.48	Ubiquitin-40S ribosomal protein-like protein [Acremonium chrysogenum ATCC 11550]
49	1	Chryso_annotated	KFH44714.1	2472	40824	165	101	6	6	0.69	Mitochondrial outer membrane protein porin-like protein [Acremonium chrysogenum ATCC 11550]
50	1	Chryso_annotated	KFH42010.1	2395	15412	89	70	4	3	0.97	40S ribosomal protein S24-B-like protein [Acremonium chrysogenum ATCC 11550]
51	1	Chryso_annotated	KFH41816.1	2333	51188	64	60	9	5	0.53	Vanillin dehydrogenase-like protein [Acremonium chrysogenum ATCC 11550]
52	1	Chryso_annotated	KFH41003.1	2294	11080	105	92	4	4	3.64	60S acidic ribosomal protein P2-like protein [Acremonium chrysogenum ATCC 11550]
53	1	Chryso_annotated	KFH43639.1	2256	58903	156	123	3	3	0.2	6-phosphogluconate dehydrogenase, decarboxylating-like protein [Acremonium chrysogenum ATCC 11550]
54	1	Chryso_annotated	KFH43214.1	2250	11335	58	54	3	2	0.83	Histone H4-like protein [Acremonium chrysogenum ATCC 11550]
55	1	Chryso_annotated	KFH44441.1	2118	67595	127	87	8	5	0.31	putative fumarate reductase-like protein [Acremonium chrysogenum ATCC 11550]
56	1	Chryso_annotated	KFH42652.1	1953	26429	42	37	3	1	0.31	Superoxide dismutase [Mn]-like protein [Acremonium chrysogenum ATCC 11550]
57	1	Chryso_annotated	KFH42402.1	1941	49667	27	26	2	2	0.16	Adenosylhomocysteinase-like protein [Acremonium chrysogenum ATCC 11550]
58	1	Chryso_annotated	KFH48130.1	1882	16925	65	57	3	1	0.23	40S ribosomal protein-like protein [Acremonium chrysogenum ATCC 11550]
59	1	Chryso_annotated	KFH41638.1	1870	11740	46	41	4	3	1.39	hypothetical protein ACRE_076430 [Acremonium chrysogenum ATCC 11550]
60	1	Chryso_annotated	KFH45732.1	1849	86128	165	109	7	5	0.29	Aconitate hydratase-like protein [Acremonium chrysogenum ATCC 11550]
61	1	Chryso_annotated	KFH40282.1	1847	82610	106	88	10	8	0.48	Phosphoglycerate kinase-like protein [Acremonium chrysogenum ATCC 11550]
62	1	Chryso_annotated	KFH44272.1	1764	16902	130	61	5	3	1.81	hypothetical protein ACRE_049350 [Acremonium chrysogenum ATCC 11550]
63	1	Chryso_annotated	KFH45245.1	1752	75364	71	62	4	2	0.16	Transketolase-like protein [Acremonium chrysogenum ATCC 11550]
64	1	Chryso_annotated	KFH42920.1	1733	14820	172	104	3	3	1.01	Histone H2B-like protein [Acremonium chrysogenum ATCC 11550]
65	1	Chryso_annotated	KFH47466.1	1672	9506	24	24	1	1	0.42	40S ribosomal protein-like protein [Acremonium chrysogenum ATCC 11550]
66	1	Chryso_annotated	KFH43443.1	1650	38127	76	40	7	5	0.6	Alcohol dehydrogenase-like protein [Acremonium chrysogenum ATCC 11550]
67	1	Chryso_annotated	KFH46938.1	1596	20097	79	51	5	2	0.42	Peroxiredoxin-like protein [Acremonium chrysogenum ATCC 11550]
68	1	Chryso_annotated	KFH48880.1	1550	33653	114	81	7	3	0.38	Suppressor protein-like protein [Acremonium chrysogenum ATCC 11550]
69	1	Chryso_annotated	KFH42044.1	1543	35147	83	67	8	6	1.04	Transaldolase-like protein [Acremonium chrysogenum ATCC 11550]
70	1	Chryso_annotated	KFH42846.1	1528	39932	61	49	7	6	1.24	Fructose-bisphosphate aldolase-like protein [Acremonium chrysogenum ATCC 11550]
71	1	Chryso_annotated	KFH42423.1	1490	19448	79	52	5	4	1.06	Translationally-controlled tumor protein-like protein [Acremonium chrysogenum ATCC 11550]
72	1	Chryso_annotated	KFH48030.1	1466	17438	60	41	5	4	1.23	40S ribosomal protein-like protein [Acremonium chrysogenum ATCC 11550]
73	1	Chryso_annotated	KFH42608.1	1424	13887	118	72	4	2	0.65	Thioredoxin-like protein-like protein [Acremonium chrysogenum ATCC 11550]
74	1	Chryso_annotated	KFH44499.1	1364	54842	75	43	9	5	0.48	Protein disulfide-isomerase-like protein [Acremonium chrysogenum ATCC 11550]
75	1	Chryso_annotated	KFH46481.1	1348	28290	25	24	2	2	0.29	40S ribosomal protein S2-like protein [Acremonium chrysogenum ATCC 11550]
76	1	Chryso_annotated	KFH40893.1	1283	28657	65	49	4	4	0.64	40S ribosomal protein S3-like protein [Acremonium chrysogenum ATCC 11550]
77	1	Chryso_annotated	KFH47024.1	1265	16768	84	55	4	2	0.52	60S ribosomal protein L14-A-like protein [Acremonium chrysogenum ATCC 11550]
78	1	Chryso_annotated	KFH44281.1	1251	82371	79	47	9	6	0.36	Catalase-peroxidase-like protein [Acremonium chrysogenum ATCC 11550]
79	1	Chryso_annotated	KFH43395.1	1201	23762	56	27	7	3	0.56	40S ribosomal protein S5-like protein [Acremonium chrysogenum ATCC 11550]
80	1	Chryso_annotated	KFH46306.1	1196	16494	24	23	1	1	0.23	Calmodulin-like protein [Acremonium chrysogenum ATCC 11550]
81	1	Chryso_annotated	KFH47940.1	1183	11064	91	66	3	3	1.51	ATPase inhibitor-like protein [Acremonium chrysogenum ATCC 11550]
82	1	Chryso_annotated	KFH49003.1	1089	145872	44	31	3	3	0.08	Cysteine synthase-like protein [Acremonium chrysogenum ATCC 11550]
83	1	Chryso_annotated	KFH43480.1	1082	53004	61	47	4	3	0.23	UDP-N-acetylglucosamine pyrophosphorylase-like protein [Acremonium chrysogenum ATCC 11550]
84	1	Chryso_annotated	KFH44562.1	1077	22807	98	65	4	2	0.36	Pleckstriny domain-containing family A member-like protein [Acremonium chrysogenum ATCC 11550]
85	1	Chryso_annotated	KFH48036.1	1033	33482	60	53	5	4	0.53	Enoyl-CoA hydratase 2, peroxisomal-like protein [Acremonium chrysogenum ATCC 11550]
86	1	Chryso_annotated	KFH46842.1	986	35709	49	23	5	4	0.49	Guanine nucleotide-binding protein subunit beta-like protein [Acremonium chrysogenum ATCC 11550]
87	1	Chryso_annotated	KFH45490.1	978	59351	63	47	9	5	0.44	Heat shock protein-like protein [Acremonium chrysogenum ATCC 11550]
88	1	Chryso_annotated	KFH46886.1	966	50820	80	35	7	4	0.33	Acyl-CoA dehydrogenase family member-like protein [Acremonium chrysogenum ATCC 11550]
89	1	Chryso_annotated	KFH45081.1	963	10792	26	22	3	2	0.88	60S acidic ribosomal protein P1-like protein [Acremonium chrysogenum ATCC 11550]
90	1	Chryso_annotated	KFH49076.1	951	27603	39	33	4	2	0.29	Triosephosphate isomerase-like protein [Acremonium chrysogenum ATCC 11550]
91	1	Chryso_annotated	KFH47478.1	929	35595	69	45	5	4	0.49	Catechol 1,2-dioxygenase-like protein [Acremonium chrysogenum ATCC 11550]
92	1	Chryso_annotated	KFH48769.1	921	38653	48	40	6	6	0.91	Single-stranded TG1-3 DNA-binding protein-like protein [Acremonium chrysogenum ATCC 11550]
93	1	Chryso_annotated	KFH43271.1	899	17885	78	45	4	4	1.19	60S ribosomal protein-like protein [Acremonium chrysogenum ATCC 11550]
94	1	Chryso_annotated	KFH46618.1	884	39601	63	47	9	8	1.47	formate dehydrogenase-like protein [Acremonium chrysogenum ATCC 11550]
95	1	Chryso_annotated	KFH47580.1	866	34592	61	35	7	4	0.51	3-hydroxybutyryl-CoA dehydrogenase-like protein [Acremonium chrysogenum ATCC 11550]
96	1	Chryso_annotated	KFH44963.1	866	57308	42	36	6	5	0.37	4-aminobutyrate aminotransferase-like protein [Acremonium chrysogenum ATCC 11550]
97	1	Chryso_annotated	KFH45241.1	845	42064	36	30	3	3	0.41	Meiotic expression up-regulated protein-like protein [Acremonium chrysogenum ATCC 11550]
98	1	Chryso_annotated	KFH46431.1	807	21685	25	24	3	2	0.63	Minor allergen Alt a-like protein [Acremonium chrysogenum ATCC 11550]
99	1	Chryso_annotated	KFH46996.1	783	28435	41	38	5	3	0.46	putative AIM2 family protein-like protein [Acremonium chrysogenum ATCC 11550]
100	1	Chryso_annotated	KFH43135.1	740	17146	42	23	4	2	0.85	60S ribosomal protein-like protein [Acremonium chrysogenum ATCC 11550]
101	1	Chryso_annotated	KFH40844.1	731	30046	16	16	2	2	0.27	Rhamnolipids biosynthesis 3-oxoacyl-[acyl-carrier-protein] reductase-like protein [Acremonium chrysogenum ATCC 11550]
102	1	Chryso_annotated	KFH42494.1	721	13080	20	18	3	2	0.69	Glutaredoxin-like protein [Acremonium chrysogenum ATCC 11550]
103	1	Chryso_annotated	KFH44582.1	695	18506	67	42	6	6	3.54	Eukaryotic translation initiation factor 5A-like protein [Acremonium chrysogenum ATCC 11550]
104	1	Chryso_annotated	KFH42927.1	683	40303	26	20	4	2	0.31	nitronate monooxygenase-like protein [Acremonium chrysogenum ATCC 11550]
105	1	Chryso_annotated	KFH47196.1	680	14818	22	19	4	2	0.6	60S ribosomal protein L23-B-like protein [Acremonium chrysogenum ATCC 11550]
106	1	Chryso_annotated	KFH45608.1	659	16733	38	26	6	4	1.83	60S ribosomal protein-like protein [Acremonium chrysogenum ATCC 11550]
107	1	Chryso_annotated	KFH47200.1	656	9919	52	34	2	2	0.98	40S ribosomal protein-like protein [Acremonium chrysogenum ATCC 11550]
108	1	Chryso_annotated	KFH42051.1	652	62792	29	20	4	3	0.26	2-methylcitrate dehydratase-like protein [Acremonium chrysogenum ATCC 11550]
109	1	Chryso_annotated	KFH44970.1	636	38637	20	16	3	2	0.2	hypothetical protein ACRE_042080 [Acremonium chrysogenum ATCC 11550]
110	1	Chryso_annotated	KFH45911.1	632	50708	61	30	6	6	0.53	Tubulin beta chain-like protein [Acremonium chrysogenum ATCC 11550]
111	1	Chryso_annotated	KFH48112.1	626	50953	12	11	2	2	0.15	Tubulin alpha chain-like protein [Acremonium chrysogenum ATCC 11550]
112	1	Chryso_annotated	KFH43429.1	617	16371	24	18	1	1	0.24	hypothetical protein ACRE_058210 [Acremonium chrysogenum ATCC 11550]
113	1	Chryso_annotated	KFH45785.1	607	41162	35	26	4	3	0.42	Cytochrome c peroxidase-like protein [Acremonium chrysogenum ATCC 11550]
114	1	Chryso_annotated	KFH40382.1	607	20183	65	23	1	1	0.19	Adenosine kinase-like protein [Acremonium chrysogenum ATCC 11550]
115	1	Chryso_annotated	KFH45499.1	583	35742	51	34	3	2	0.35	NADH-cytochrome b5 reductase-like protein [Acremonium chrysogenum ATCC 11550]
116	1	Chryso_annotated	KFH47954.1	576	27918	29	25	3	2	0.46	Ribulose-phosphate 3-epimerase-like protein [Acremonium chrysogenum ATCC 11550]
117	1	Chryso_annotated	KFH47677.1	575	7795	34	26	1	1	0.53	40S ribosomal protein-like protein [Acremonium chrysogenum ATCC 11550]
118	1	Chryso_annotated	KFH45121.1	571	72381	19	13	6	2	0.11	Benzoylformate decarboxylase-like protein [Acremonium chrysogenum ATCC 11550]
119	1	Chryso_annotated	KFH43392.1	563	34040	42	27	6	4	0.69	ADP,ATP carrier protein-like protein [Acremonium chrysogenum ATCC 11550]
120	1	Chryso_annotated	KFH46707.1	545	23477	21	19	1	1	0.16	40S ribosomal protein S8-B-like protein [Acremonium chrysogenum ATCC 11550]
121	1	Chryso_annotated	KFH46463.1	508	13889	48	27	3	3	1.11	60S ribosomal protein-like protein [Acremonium chrysogenum ATCC 11550]
122	1	Chryso_annotated	KFH40387.1	507	19904	10	10	1	1	0.19	Adenosine kinase-like protein [Acremonium chrysogenum ATCC 11550]
123	1	Chryso_annotated	KFH43552.1	505	29367	19	15	3	2	0.27	40S ribosomal protein S4-like protein [Acremonium chrysogenum ATCC 11550]
124	1	Chryso_annotated	KFH47769.1	504	73501	45	17	10	4	0.28	Heat shock 70 kDa protein-like protein [Acremonium chrysogenum ATCC 11550]
125	1	Chryso_annotated	KFH43063.1	503	36668	64	50	4	3	0.48	Alcohol dehydrogenase-like protein [Acremonium chrysogenum ATCC 11550]
126	1	Chryso_annotated	KFH40475.1	495	13616	31	27	3	2	1.14	ATP synthase subunit H-like protein [Acremonium chrysogenum ATCC 11550]
127	1	Chryso_annotated	KFH43567.1	494	16128	14	10	2	2	0.91	Nascent polypeptide-associated complex subunit beta-like protein [Acremonium chrysogenum ATCC 11550]
128	1	Chryso_annotated	KFH48494.1	464	34612	37	28	2	1	0.11	Mitochondrial phosphate carrier protein-like protein [Acremonium chrysogenum ATCC 11550]
129	1	Chryso_annotated	KFH42850.1	460	44834	24	12	6	2	0.17	Obg-like ATPase-like protein [Acremonium chrysogenum ATCC 11550]
130	1	Chryso_annotated	KFH44223.1	455	19233	23	22	2	1	0.2	Cytochrome c oxidase polypeptide-like protein [Acremonium chrysogenum ATCC 11550]
131	1	Chryso_annotated	KFH46356.1	453	44626	39	24	6	4	0.38	3-ketoacyl-CoA thiolase 1, peroxisomal-like protein [Acremonium chrysogenum ATCC 11550]
132	1	Chryso_annotated	KFH41461.1	443	42076	26	14	5	3	0.29	Isocitrate dehydrogenase [NAD] subunit-like protein [Acremonium chrysogenum ATCC 11550]
133	1	Chryso_annotated	KFH45853.1	435	42528	37	24	5	2	0.18	serine racemase-like protein [Acremonium chrysogenum ATCC 11550]
134	1	Chryso_annotated	KFH48798.1	431	93804	46	24	9	6	0.26	Elongation factor-like protein [Acremonium chrysogenum ATCC 11550]
135	1	Chryso_annotated	KFH43418.1	418	10599	21	15	2	1	0.38	40S ribosomal protein-like protein [Acremonium chrysogenum ATCC 11550]
136	1	Chryso_annotated	KFH46815.1	410	34937	9	7	3	2	0.23	60S ribosomal protein L5-like protein [Acremonium chrysogenum ATCC 11550]
137	1	Chryso_annotated	KFH41655.1	388	31879	35	26	4	1	0.12	60S ribosomal protein L7-like protein [Acremonium chrysogenum ATCC 11550]
138	1	Chryso_annotated	KFH45042.1	387	35243	13	9	1	1	0.22	hypothetical protein ACRE_041260 [Acremonium chrysogenum ATCC 11550]
139	1	Chryso_annotated	KFH47318.1	384	50702	24	12	5	2	0.15	Stabilin-like protein [Acremonium chrysogenum ATCC 11550]
140	1	Chryso_annotated	KFH47370.1	376	55482	41	18	6	3	0.3	NADP-specific glutamate dehydrogenase-like protein [Acremonium chrysogenum ATCC 11550]
141	1	Chryso_annotated	KFH48102.1	368	25647	30	23	3	2	0.32	putative hydrolase-like protein [Acremonium chrysogenum ATCC 11550]
142	1	Chryso_annotated	KFH42867.1	364	33204	13	9	3	1	0.11	Succinate dehydrogenase [ubiquinone] iron-sulfur subunit-like protein [Acremonium chrysogenum ATCC 11550]
143	1	Chryso_annotated	KFH45335.1	363	43544	13	12	3	2	0.18	quinone oxidoreductase-like protein [Acremonium chrysogenum ATCC 11550]
144	1	Chryso_annotated	KFH40325.1	362	30729	19	18	2	1	0.12	Tyrosine-protein phosphatase-like protein [Acremonium chrysogenum ATCC 11550]
145	1	Chryso_annotated	KFH46285.1	351	28791	86	46	4	3	0.45	40S ribosomal protein S1-like protein [Acremonium chrysogenum ATCC 11550]
146	1	Chryso_annotated	KFH41747.1	337	26507	51	28	4	4	0.95	Superoxide dismutase [Mn]-like protein [Acremonium chrysogenum ATCC 11550]
147	1	Chryso_annotated	KFH46140.1	322	19107	9	8	1	1	0.2	NADH-ubiquinone oxidoreductase 21.3 kDa subunit-like protein [Acremonium chrysogenum ATCC 11550]
148	1	Chryso_annotated	KFH45222.1	314	40910	24	9	6	1	0.09	Glutamine synthetase-like protein [Acremonium chrysogenum ATCC 11550]
149	1	Chryso_annotated	KFH44437.1	311	52388	18	14	3	2	0.15	D-serine dehydratase-like protein [Acremonium chrysogenum ATCC 11550]
150	1	Chryso_annotated	KFH42421.1	305	16838	10	9	2	2	0.86	40S ribosomal protein-like protein [Acremonium chrysogenum ATCC 11550]
151	1	Chryso_annotated	KFH46997.1	301	18116	9	9	1	1	0.21	60S ribosomal protein L21-A-like protein [Acremonium chrysogenum ATCC 11550]
152	1	Chryso_annotated	KFH47839.1	296	14298	32	17	2	2	0.62	Profilin-like protein [Acremonium chrysogenum ATCC 11550]
153	1	Chryso_annotated	KFH48168.1	286	28508	18	13	3	3	0.65	6-phosphogluconolactonase-like protein [Acremonium chrysogenum ATCC 11550]
154	1	Chryso_annotated	KFH43491.1	284	57646	8	8	1	1	0.06	Inosine-5'-monophosphate dehydrogenase-like protein [Acremonium chrysogenum ATCC 11550]
155	1	Chryso_annotated	KFH40627.1	283	45167	10	8	3	2	0.27	putative trans-sulfuration enzyme-like protein [Acremonium chrysogenum ATCC 11550]
156	1	Chryso_annotated	KFH44601.1	283	77482	18	12	5	2	0.1	Acetolactate synthase catalytic subunit-like protein [Acremonium chrysogenum ATCC 11550]
157	1	Chryso_annotated	KFH47855.1	282	33177	18	11	5	1	0.11	ATP synthase subunit gamma-like protein [Acremonium chrysogenum ATCC 11550]
158	1	Chryso_annotated	KFH42543.1	282	60685	28	14	6	4	0.27	Acetamidase-like protein [Acremonium chrysogenum ATCC 11550]
159	1	Chryso_annotated	KFH48595.1	282	10819	22	14	1	1	0.88	Cytochrome c oxidase subunit 6B-like protein [Acremonium chrysogenum ATCC 11550]
160	1	Chryso_annotated	KFH48056.1	278	26486	9	7	3	1	0.14	ATP synthase subunit-like protein [Acremonium chrysogenum ATCC 11550]
161	1	Chryso_annotated	KFH42500.1	268	16673	18	15	1	1	0.23	40S ribosomal protein-like protein [Acremonium chrysogenum ATCC 11550]
162	1	Chryso_annotated	KFH42907.1	262	14237	49	34	2	1	0.28	Histone H2A-like protein [Acremonium chrysogenum ATCC 11550]
163	1	Chryso_annotated	KFH45348.1	260	23142	34	26	3	3	0.58	40S ribosomal protein S7-like protein [Acremonium chrysogenum ATCC 11550]
164	1	Chryso_annotated	KFH43709.1	260	16221	17	9	3	3	0.91	hypothetical protein ACRE_055020 [Acremonium chrysogenum ATCC 11550]
165	1	Chryso_annotated	KFH47011.1	255	14968	24	21	3	1	0.26	Cytochrome c oxidase subunit 6A-like protein [Acremonium chrysogenum ATCC 11550]
166	1	Chryso_annotated	KFH47971.1	255	33389	27	14	4	2	0.24	60S acidic ribosomal protein P0-like protein [Acremonium chrysogenum ATCC 11550]
167	1	Chryso_annotated	KFH48813.1	254	38444	8	7	2	2	0.32	Isocitrate dehydrogenase [NAD] subunit-like protein [Acremonium chrysogenum ATCC 11550]
168	1	Chryso_annotated	KFH46519.1	251	29280	14	10	3	2	0.28	Methylisocitrate lyase-like protein [Acremonium chrysogenum ATCC 11550]
169	1	Chryso_annotated	KFH46027.1	224	43190	30	8	4	2	0.18	Saccharopine dehydrogenase [NAD(+), L-lysine-forming]-like protein [Acremonium chrysogenum ATCC 11550]
170	1	Chryso_annotated	KFH46784.1	219	54754	13	11	4	3	0.22	Aldehyde dehydrogenase-like protein [Acremonium chrysogenum ATCC 11550]
171	1	Chryso_annotated	KFH43400.1	216	50987	35	15	2	2	0.15	glucan endo-1,3-beta-glucosidase-like protein [Acremonium chrysogenum ATCC 11550]
172	1	Chryso_annotated	KFH44702.1	209	78586	9	7	2	1	0.05	Long chain acyl-CoA synthetase 7, peroxisomal-like protein [Acremonium chrysogenum ATCC 11550]
173	1	Chryso_annotated	KFH47081.1	200	19426	42	17	2	1	0.2	ATP synthase subunit d-like protein [Acremonium chrysogenum ATCC 11550]
174	1	Chryso_annotated	KFH42099.1	199	24444	67	24	4	2	0.34	chaperone protein-like protein [Acremonium chrysogenum ATCC 11550]
175	1	Chryso_annotated	KFH45057.1	197	52056	10	8	3	2	0.15	Isocitrate dehydrogenase [NADP]-like protein [Acremonium chrysogenum ATCC 11550]
176	1	Chryso_annotated	KFH48005.1	196	46448	14	10	3	3	0.26	Curved DNA-binding protein-like protein [Acremonium chrysogenum ATCC 11550]
177	1	Chryso_annotated	KFH40887.1	194	27918	8	8	1	1	0.14	Eukaryotic translation initiation factor-like protein [Acremonium chrysogenum ATCC 11550]
178	1	Chryso_annotated	KFH47683.1	187	17238	12	6	3	2	0.84	Cytochrome c oxidase subunit-like protein [Acremonium chrysogenum ATCC 11550]
179	1	Chryso_annotated	KFH46734.1	187	48314	9	7	2	1	0.08	Cytochrome b-c1 complex subunit-like protein [Acremonium chrysogenum ATCC 11550]
180	1	Chryso_annotated	KFH48920.1	186	54767	27	10	4	2	0.14	Aspartyl aminopeptidase-like protein [Acremonium chrysogenum ATCC 11550]
181	1	Chryso_annotated	KFH42305.1	183	24806	26	10	3	2	0.33	GTP-binding nuclear protein GSP1/Ran-like protein [Acremonium chrysogenum ATCC 11550]
182	1	Chryso_annotated	KFH41609.1	180	82648	18	10	3	2	0.09	NADH-ubiquinone oxidoreductase 78 kDa subunit-like protein [Acremonium chrysogenum ATCC 11550]
183	1	Chryso_annotated	KFH46029.1	175	36366	32	14	4	2	0.22	Arginase-like protein [Acremonium chrysogenum ATCC 11550]
184	1	Chryso_annotated	KFH44673.1	170	101363	28	10	9	3	0.11	Plasma membrane ATPase-like protein [Acremonium chrysogenum ATCC 11550]
185	1	Chryso_annotated	KFH48242.1	167	26320	6	6	2	2	0.31	Sepiapterin reductase-like protein [Acremonium chrysogenum ATCC 11550]
186	1	Chryso_annotated	KFH43760.1	163	56338	7	6	1	1	0.07	Succinyl-CoA:3-ketoacid coenzyme A transferase-like protein [Acremonium chrysogenum ATCC 11550]
187	1	Chryso_annotated	KFH43934.1	160	26400	13	11	2	1	0.14	Ran-specific GTPase-activating protein-like protein [Acremonium chrysogenum ATCC 11550]
188	1	Chryso_annotated	KFH45762.1	156	30486	16	6	5	2	0.26	14-3-3 protein-like protein [Acremonium chrysogenum ATCC 11550]
189	1	Chryso_annotated	KFH49008.1	156	10584	15	10	1	1	0.38	60S ribosomal protein-like protein [Acremonium chrysogenum ATCC 11550]
190	1	Chryso_annotated	KFH42353.1	154	32571	10	8	2	1	0.12	40S ribosomal protein S0-like protein [Acremonium chrysogenum ATCC 11550]
191	1	Chryso_annotated	KFH47262.1	154	90968	7	6	2	1	0.04	CUE domain-containing protein-like protein [Acremonium chrysogenum ATCC 11550]
192	1	Chryso_annotated	KFH43905.1	153	35411	7	6	1	1	0.22	hypothetical protein ACRE_053240 [Acremonium chrysogenum ATCC 11550]
193	1	Chryso_annotated	KFH46974.1	150	22076	18	12	2	1	0.17	Nascent polypeptide-associated complex subunit alpha-like protein [Acremonium chrysogenum ATCC 11550]
194	1	Chryso_annotated	KFH44353.1	149	14135	11	7	2	2	1.09	hypothetical protein ACRE_049030 [Acremonium chrysogenum ATCC 11550]
195	1	Chryso_annotated	KFH42794.1	148	42006	11	9	3	2	0.19	Diphosphomevalonate decarboxylase-like protein [Acremonium chrysogenum ATCC 11550]
196	1	Chryso_annotated	KFH44584.1	143	37009	9	7	2	1	0.1	hypothetical protein ACRE_046720 [Acremonium chrysogenum ATCC 11550]
197	1	Chryso_annotated	KFH45257.1	143	34039	13	9	2	2	0.23	Spermidine synthase-like protein [Acremonium chrysogenum ATCC 11550]
198	1	Chryso_annotated	KFH45068.1	142	28900	6	5	1	1	0.13	Vesicle-associated membrane protein-associated protein-like protein [Acremonium chrysogenum ATCC 11550]
199	1	Chryso_annotated	KFH44531.1	142	31472	21	11	2	1	0.25	F-actin-capping protein subunit beta-like protein [Acremonium chrysogenum ATCC 11550]
200	1	Chryso_annotated	KFH40563.1	141	37544	10	4	3	1	0.1	putative NADPH-dependent methylglyoxal reductase-like protein [Acremonium chrysogenum ATCC 11550]
201	1	Chryso_annotated	KFH47557.1	136	22728	6	5	1	1	0.17	putative 21.2 kDa protein-like protein [Acremonium chrysogenum ATCC 11550]
202	1	Chryso_annotated	KFH40970.1	136	53504	9	4	1	1	0.07	Cytoskeletal signaling protein-like protein [Acremonium chrysogenum ATCC 11550]
203	1	Chryso_annotated	KFH47227.1	135	31351	13	8	4	2	0.26	proteasome subunit alpha-like protein [Acremonium chrysogenum ATCC 11550]
204	1	Chryso_annotated	KFH46427.1	131	34196	13	6	5	2	0.23	Glucose-6-phosphate 1-epimerase-like protein [Acremonium chrysogenum ATCC 11550]
205	1	Chryso_annotated	KFH42890.1	129	58596	5	4	2	1	0.06	Adenylosuccinate lyase-like protein [Acremonium chrysogenum ATCC 11550]
206	1	Chryso_annotated	KFH44365.1	129	60294	9	8	1	1	0.06	Apoptosis-inducing factor-like protein [Acremonium chrysogenum ATCC 11550]
207	1	Chryso_annotated	KFH40871.1	125	30492	4	4	1	1	0.12	Glutathione S-transferase-like protein [Acremonium chrysogenum ATCC 11550]
208	1	Chryso_annotated	KFH44709.1	125	13381	8	6	1	1	0.29	steroid-binding protein-like protein [Acremonium chrysogenum ATCC 11550]
209	1	Chryso_annotated	KFH40721.1	124	33814	7	6	2	1	0.11	Glycerol 2-dehydrogenase-like protein [Acremonium chrysogenum ATCC 11550]
210	1	Chryso_annotated	KFH45873.1	123	18073	6	5	1	1	0.21	hypothetical protein ACRE_032980 [Acremonium chrysogenum ATCC 11550]
211	1	Chryso_annotated	KFH48763.1	121	66272	13	6	1	1	0.06	putative carboxypeptidase-like protein [Acremonium chrysogenum ATCC 11550]
212	1	Chryso_annotated	KFH49066.1	120	16768	7	4	1	1	0.23	40S ribosomal protein-like protein [Acremonium chrysogenum ATCC 11550]
213	1	Chryso_annotated	KFH44123.1	120	38635	35	10	9	6	0.74	Homoserine dehydrogenase-like protein [Acremonium chrysogenum ATCC 11550]
214	1	Chryso_annotated	KFH45424.1	116	31485	22	11	3	1	0.12	hypothetical protein ACRE_037500 [Acremonium chrysogenum ATCC 11550]
215	1	Chryso_annotated	KFH48509.1	116	61151	17	4	4	2	0.13	Repressible alkaline phosphatase-like protein [Acremonium chrysogenum ATCC 11550]
216	1	Chryso_annotated	KFH43708.1	116	11269	10	7	2	2	0.83	10 kDa heat shock protein-like protein [Acremonium chrysogenum ATCC 11550]
217	1	Chryso_annotated	KFH43763.1	114	29216	7	6	2	1	0.13	28 kDa heat- and acid-stable phosphoprotein-like protein [Acremonium chrysogenum ATCC 11550]
218	1	Chryso_annotated	KFH45880.1	114	47621	14	6	4	2	0.16	gamma-glutamyl phosphate reductase-like protein [Acremonium chrysogenum ATCC 11550]
219	1	Chryso_annotated	KFH48533.1	111	10897	10	8	1	1	0.37	U6 snRNA-associated Sm-like protein-like protein [Acremonium chrysogenum ATCC 11550]
220	1	Chryso_annotated	KFH45993.1	110	11829	36	8	2	2	0.78	hypothetical protein ACRE_031400 [Acremonium chrysogenum ATCC 11550]
221	1	Chryso_annotated	KFH46270.1	105	53016	10	8	1	1	0.07	D-3-phosphoglycerate dehydrogenase-like protein [Acremonium chrysogenum ATCC 11550]
222	1	Chryso_annotated	KFH47800.1	104	24114	4	4	1	1	0.16	putative coiled-coil domain-containing protein [Acremonium chrysogenum ATCC 11550]
223	1	Chryso_annotated	KFH48593.1	103	44291	15	7	5	2	0.18	60S ribosomal protein L3-like protein [Acremonium chrysogenum ATCC 11550]
224	1	Chryso_annotated	KFH44980.1	103	14574	31	8	5	2	0.61	60S ribosomal protein-like protein [Acremonium chrysogenum ATCC 11550]
225	1	Chryso_annotated	KFH48838.1	103	40902	8	3	2	1	0.09	UV excision repair protein-like protein [Acremonium chrysogenum ATCC 11550]
226	1	Chryso_annotated	KFH46576.1	102	61667	8	7	1	1	0.06	Malate synthase-like protein [Acremonium chrysogenum ATCC 11550]
227	1	Chryso_annotated	KFH40512.1	102	38886	5	2	3	1	0.1	Eukaryotic translation initiation factor 3 subunit F-like protein [Acremonium chrysogenum ATCC 11550]
228	1	Chryso_annotated	KFH48142.1	99	34094	40	16	2	2	0.23	Peroxisomal multifunctional enzyme type-like protein [Acremonium chrysogenum ATCC 11550]
229	1	Chryso_annotated	KFH45842.1	97	60435	8	5	4	2	0.13	Cys-Gly metallodipeptidase-like protein [Acremonium chrysogenum ATCC 11550]
230	1	Chryso_annotated	KFH42557.1	97	42758	9	5	4	1	0.09	Pyruvate dehydrogenase E1 component subunit beta-like protein [Acremonium chrysogenum ATCC 11550]
231	1	Chryso_annotated	KFH46388.1	96	14362	22	6	2	1	0.27	cytochrome b5-like protein [Acremonium chrysogenum ATCC 11550]
232	1	Chryso_annotated	KFH40501.1	92	39383	15	9	6	4	0.44	Allantoicase-like protein [Acremonium chrysogenum ATCC 11550]
233	1	Chryso_annotated	KFH48616.1	91	18646	14	7	3	1	0.21	40S ribosomal protein S10-A-like protein [Acremonium chrysogenum ATCC 11550]
234	1	Chryso_annotated	KFH41968.1	89	21737	3	3	1	1	0.18	hypothetical protein ACRE_072800 [Acremonium chrysogenum ATCC 11550]
235	1	Chryso_annotated	KFH45253.1	89	34120	18	10	2	1	0.11	hydrolase-like protein [Acremonium chrysogenum ATCC 11550]
236	1	Chryso_annotated	KFH49029.1	86	39733	5	4	2	1	0.09	3-isopropylmalate dehydrogenase-like protein [Acremonium chrysogenum ATCC 11550]
237	1	Chryso_annotated	KFH43769.1	86	47378	11	4	6	2	0.16	Dihydrolipoyllysine-residue succinyltransferase component of 2-oxoglutarate dehydrogenase complex-like protein [Acremonium chrysogenum ATCC 11550]
238	1	Chryso_annotated	KFH41314.1	85	31580	17	11	3	1	0.12	Rhomboid protein-like protein [Acremonium chrysogenum ATCC 11550]
239	1	Chryso_annotated	KFH46074.1	83	38292	3	3	1	1	0.1	Acetyl esterase-like protein [Acremonium chrysogenum ATCC 11550]
240	1	Chryso_annotated	KFH40798.1	82	49140	5	4	2	1	0.16	Dihydrolipoyllysine-residue acetyltransferase component of pyruvate dehydrogenase complex-like protein [Acremonium chrysogenum ATCC 11550]
241	1	Chryso_annotated	KFH49025.1	82	58832	8	4	3	1	0.06	2,3-bisphosphoglycerate-independent phosphoglycerate mutase-like protein [Acremonium chrysogenum ATCC 11550]
242	1	Chryso_annotated	KFH41845.1	82	54949	14	6	1	1	0.07	Serine hydroxymethyltransferase-like protein [Acremonium chrysogenum ATCC 11550]
243	1	Chryso_annotated	KFH47464.1	81	25151	4	2	2	1	0.15	hypothetical protein ACRE_016800 [Acremonium chrysogenum ATCC 11550]
244	1	Chryso_annotated	KFH48800.1	81	43135	14	8	5	4	0.39	putative oxidoreductase-like protein [Acremonium chrysogenum ATCC 11550]
245	1	Chryso_annotated	KFH48574.1	81	21479	15	5	2	1	0.18	hypothetical protein ACRE_006390 [Acremonium chrysogenum ATCC 11550]
246	1	Chryso_annotated	KFH44424.1	80	41622	17	8	5	2	0.19	Acetyl-CoA acetyltransferase-like protein [Acremonium chrysogenum ATCC 11550]
247	1	Chryso_annotated	KFH40388.1	80	26464	9	4	3	1	0.14	60S ribosomal protein L2-like protein [Acremonium chrysogenum ATCC 11550]
248	1	Chryso_annotated	KFH46685.1	80	61396	10	6	2	2	0.12	Vacuolar aminopeptidase-like protein [Acremonium chrysogenum ATCC 11550]
249	1	Chryso_annotated	KFH42682.1	78	24145	11	6	2	1	0.16	Adenylyl-sulfate kinase-like protein [Acremonium chrysogenum ATCC 11550]
250	1	Chryso_annotated	KFH46762.1	76	57465	4	2	4	2	0.13	V-type proton ATPase subunit B-like protein [Acremonium chrysogenum ATCC 11550]
251	1	Chryso_annotated	KFH45929.1	75	29260	4	1	2	1	0.13	NADH-ubiquinone oxidoreductase 24 kDa subunit-like protein [Acremonium chrysogenum ATCC 11550]
252	1	Chryso_annotated	KFH40674.1	73	35076	2	2	1	1	0.11	Thioredoxin reductase-like protein [Acremonium chrysogenum ATCC 11550]
253	1	Chryso_annotated	KFH42347.1	73	29274	7	4	2	1	0.13	hypothetical protein ACRE_069180 [Acremonium chrysogenum ATCC 11550]
254	1	Chryso_annotated	KFH42395.1	72	37466	3	2	1	1	0.1	putative 2-hydroxyacid dehydrogenase-like protein [Acremonium chrysogenum ATCC 11550]
255	1	Chryso_annotated	KFH43568.1	71	17954	17	8	2	2	0.48	60S ribosomal protein-like protein [Acremonium chrysogenum ATCC 11550]
256	1	Chryso_annotated	KFH40342.1	71	18965	4	2	1	1	0.2	Thioredoxin-like protein [Acremonium chrysogenum ATCC 11550]
257	1	Chryso_annotated	KFH48515.1	71	43618	7	4	2	1	0.18	Chorismate synthase-like protein [Acremonium chrysogenum ATCC 11550]
258	1	Chryso_annotated	KFH43931.1	71	15098	8	5	1	1	0.26	60S ribosomal protein-like protein [Acremonium chrysogenum ATCC 11550]
259	1	Chryso_annotated	KFH47935.1	70	31072	3	2	2	2	0.26	Phosphomannomutase-like protein [Acremonium chrysogenum ATCC 11550]
260	1	Chryso_annotated	KFH41508.1	69	106857	3	2	2	1	0.03	alpha/beta-glucosidase-like protein [Acremonium chrysogenum ATCC 11550]
261	1	Chryso_annotated	KFH42561.1	67	50861	19	6	4	3	0.33	Zuotin-like protein [Acremonium chrysogenum ATCC 11550]
262	1	Chryso_annotated	KFH48835.1	67	36887	3	3	1	1	0.1	Serine/threonine-protein phosphatase-like protein [Acremonium chrysogenum ATCC 11550]
263	1	Chryso_annotated	KFH41818.1	66	7812	8	7	1	1	0.53	hypothetical protein ACRE_074670 [Acremonium chrysogenum ATCC 11550]
264	1	Chryso_annotated	KFH43530.1	65	26224	11	5	4	2	0.31	Cytochrome b-c1 complex subunit Rieske-like protein [Acremonium chrysogenum ATCC 11550]
265	1	Chryso_annotated	KFH45714.1	64	83189	6	4	1	1	0.04	AP-2 complex subunit beta-like protein [Acremonium chrysogenum ATCC 11550]
266	1	Chryso_annotated	KFH44704.1	64	52549	32	5	3	1	0.07	Citrate synthase-like protein [Acremonium chrysogenum ATCC 11550]
267	1	Chryso_annotated	KFH45610.1	62	35021	3	2	3	2	0.23	hypothetical protein ACRE_035370 [Acremonium chrysogenum ATCC 11550]
268	1	Chryso_annotated	KFH48621.1	62	53316	10	2	3	1	0.07	ATP-citrate synthase subunit-like protein [Acremonium chrysogenum ATCC 11550]
269	1	Chryso_annotated	KFH45618.1	62	45512	16	6	6	2	0.17	Homocitrate synthase-like protein [Acremonium chrysogenum ATCC 11550]
270	1	Chryso_annotated	KFH45997.1	61	32883	2	2	1	1	0.11	WW domain-containing oxidoreductase-like protein [Acremonium chrysogenum ATCC 11550]
271	1	Chryso_annotated	KFH41613.1	60	62928	14	5	6	3	0.19	Heat shock protein-like protein [Acremonium chrysogenum ATCC 11550]
272	1	Chryso_annotated	KFH42501.1	60	56488	4	3	1	1	0.07	Citrate synthase-like protein [Acremonium chrysogenum ATCC 11550]
273	1	Chryso_annotated	KFH46915.1	60	27315	2	2	1	1	0.14	6-phosphogluconate phosphatase-like protein [Acremonium chrysogenum ATCC 11550]
274	1	Chryso_annotated	KFH47373.1	57	62608	16	7	5	2	0.12	hydroxyacylglutathione hydrolase-like protein [Acremonium chrysogenum ATCC 11550]
275	1	Chryso_annotated	KFH45623.1	56	14402	5	3	1	1	0.27	Acyl carrier protein-like protein [Acremonium chrysogenum ATCC 11550]
276	1	Chryso_annotated	KFH44321.1	56	31019	18	5	7	3	0.41	Adenylate kinase-like protein [Acremonium chrysogenum ATCC 11550]
277	1	Chryso_annotated	KFH44383.1	55	37656	8	6	2	2	0.21	hypothetical protein ACRE_048520 [Acremonium chrysogenum ATCC 11550]
278	1	Chryso_annotated	KFH45272.1	55	42517	14	2	3	1	0.18	GU4 nucleic-binding protein-like protein [Acremonium chrysogenum ATCC 11550]
279	1	Chryso_annotated	KFH45917.1	55	42625	5	4	3	2	0.18	Protein of unknown functionlike protein [Acremonium chrysogenum ATCC 11550]
280	1	Chryso_annotated	KFH43168.1	55	27860	7	4	3	1	0.14	putative triosephosphate isomerase-like protein [Acremonium chrysogenum ATCC 11550]
281	1	Chryso_annotated	KFH41835.1	53	62744	7	1	1	1	0.06	Fatty acid amide hydrolase-like protein [Acremonium chrysogenum ATCC 11550]
282	1	Chryso_annotated	KFH45143.1	53	28474	13	1	1	1	0.13	putative phosphatase-like protein [Acremonium chrysogenum ATCC 11550]
283	1	Chryso_annotated	KFH48655.1	52	24127	5	2	2	2	0.34	ATP synthase subunit-like protein [Acremonium chrysogenum ATCC 11550]
284	1	Chryso_annotated	KFH41475.1	52	58628	11	4	3	3	0.2	hypothetical protein ACRE_078230 [Acremonium chrysogenum ATCC 11550]
285	1	Chryso_annotated	KFH47439.1	52	39322	9	5	5	2	0.2	Phospho-2-dehydro-3-deoxyheptonate aldolase, tyrosine-inhibited-like protein [Acremonium chrysogenum ATCC 11550]
286	1	Chryso_annotated	KFH41024.1	51	60753	7	3	5	1	0.06	Pyruvate kinase-like protein [Acremonium chrysogenum ATCC 11550]
287	1	Chryso_annotated	KFH48429.1	50	25198	1	1	1	1	0.15	hypothetical protein ACRE_006280 [Acremonium chrysogenum ATCC 11550]
288	1	Chryso_annotated	KFH46236.1	49	22709	6	3	2	1	0.17	Peptidyl-prolyl cis-trans isomerase B-like protein [Acremonium chrysogenum ATCC 11550]
289	1	Chryso_annotated	KFH45822.1	48	61628	5	1	3	1	0.06	Isocitrate lyase-like protein [Acremonium chrysogenum ATCC 11550]
290	1	Chryso_annotated	KFH47849.1	48	118388	6	4	3	1	0.03	putative SWI/SNF-related matrix-associated actin-dependent regulator of chromatin subfamily A member-like-like protein [Acremonium chrysogenum ATCC 11550]
291	1	Chryso_annotated	KFH48634.1	47	33991	4	2	3	1	0.11	Pyridoxine biosynthesis protein-like protein [Acremonium chrysogenum ATCC 11550]
292	1	Chryso_annotated	KFH43275.1	45	33687	52	3	2	1	0.11	putative monoglyceride lipase-like protein [Acremonium chrysogenum ATCC 11550]
293	1	Chryso_annotated	KFH46180.1	44	25161	7	2	2	1	0.15	putative peroxiredoxin bcp-like protein [Acremonium chrysogenum ATCC 11550]
294	1	Chryso_annotated	KFH45188.1	44	16066	16	11	1	1	0.24	Thioredoxin-like protein [Acremonium chrysogenum ATCC 11550]
295	1	Chryso_annotated	KFH46698.1	44	27431	19	6	4	3	0.48	40S ribosomal protein S6-B-like protein [Acremonium chrysogenum ATCC 11550]
296	1	Chryso_annotated	KFH44712.1	44	15571	9	3	1	1	0.25	putative lyase-like protein [Acremonium chrysogenum ATCC 11550]
297	1	Chryso_annotated	KFH41406.1	43	35844	18	5	2	2	0.22	electron transfer flavoprotein subunit alpha-like protein [Acremonium chrysogenum ATCC 11550]
298	1	Chryso_annotated	KFH41820.1	43	25738	8	5	1	1	0.32	hypothetical protein ACRE_074550 [Acremonium chrysogenum ATCC 11550]
299	1	Chryso_annotated	KFH47691.1	42	34097	4	1	2	1	0.11	Reticulon-like protein-like protein [Acremonium chrysogenum ATCC 11550]
300	1	Chryso_annotated	KFH42461.1	41	22967	21	6	4	2	0.36	60S ribosomal protein-like protein [Acremonium chrysogenum ATCC 11550]
301	1	Chryso_annotated	KFH46346.1	41	33336	6	5	3	3	0.38	F-actin-capping protein subunit alpha-like protein [Acremonium chrysogenum ATCC 11550]
302	1	Chryso_annotated	KFH45828.1	40	21727	1	1	1	1	0.18	hypothetical protein ACRE_033180 [Acremonium chrysogenum ATCC 11550]
303	1	Chryso_annotated	KFH42979.1	39	62191	8	3	5	2	0.12	Methylmalonate-semialdehyde dehydrogenase [acylating]-like protein [Acremonium chrysogenum ATCC 11550]
304	1	Chryso_annotated	KFH42782.1	38	71828	7	3	3	1	0.05	glutamate--tRNA ligase, cytoplasmic-like protein [Acremonium chrysogenum ATCC 11550]
305	1	Chryso_annotated	KFH43036.1	38	61542	5	1	3	1	0.06	Glucose-6-phosphate isomerase-like protein [Acremonium chrysogenum ATCC 11550]
306	1	Chryso_annotated	KFH42812.1	38	29967	1	1	1	1	0.13	hypothetical protein ACRE_064290 [Acremonium chrysogenum ATCC 11550]
307	1	Chryso_annotated	KFH47995.1	37	19812	2	2	1	1	0.19	E3 ubiquitin ligase complex SCF subunit scon-like protein [Acremonium chrysogenum ATCC 11550]
308	1	Chryso_annotated	KFH42005.1	37	45844	10	3	3	2	0.17	Branched-chain-amino-acid aminotransferase-like protein [Acremonium chrysogenum ATCC 11550]
309	1	Chryso_annotated	KFH45445.1	36	19449	12	2	3	1	0.2	hypothetical protein ACRE_037560 [Acremonium chrysogenum ATCC 11550]
310	1	Chryso_annotated	KFH40991.1	36	33411	8	3	2	1	0.11	Rhodomycin D methylesterase-like protein [Acremonium chrysogenum ATCC 11550]
311	1	Chryso_annotated	KFH45965.1	35	13885	3	2	1	1	0.28	40S ribosomal protein-like protein [Acremonium chrysogenum ATCC 11550]
312	1	Chryso_annotated	KFH47807.1	34	45279	15	1	2	1	0.08	Protein arg-like protein [Acremonium chrysogenum ATCC 11550]
313	1	Chryso_annotated	KFH45753.1	33	30176	17	3	3	1	0.13	26S proteasome regulatory subunit-like protein [Acremonium chrysogenum ATCC 11550]
314	1	Chryso_annotated	KFH47597.1	33	9256	6	2	1	1	0.44	U6 snRNA-associated Sm-like protein-like protein [Acremonium chrysogenum ATCC 11550]
315	1	Chryso_annotated	KFH44572.1	33	29984	4	1	2	1	0.13	Ribose-5-phosphate isomerase-like protein [Acremonium chrysogenum ATCC 11550]
316	1	Chryso_annotated	KFH43248.1	33	87570	17	6	3	1	0.09	Protein transport protein-like protein [Acremonium chrysogenum ATCC 11550]
317	1	Chryso_annotated	KFH41863.1	33	20365	5	2	1	1	0.19	Peroxiredoxin-like protein [Acremonium chrysogenum ATCC 11550]
318	1	Chryso_annotated	KFH43165.1	33	63430	2	1	2	1	0.06	Dihydroxyacetone kinase-like protein [Acremonium chrysogenum ATCC 11550]
319	1	Chryso_annotated	KFH48730.1	31	38627	1	1	1	1	0.1	D-lactate dehydrogenase-like protein [Acremonium chrysogenum ATCC 11550]
320	1	Chryso_annotated	KFH47528.1	31	107706	7	4	1	1	0.03	Regulatory protein-like protein [Acremonium chrysogenum ATCC 11550]
321	1	Chryso_annotated	KFH46967.1	31	102896	26	8	3	1	0.04	putative MscS family protein -like protein [Acremonium chrysogenum ATCC 11550]
322	1	Chryso_annotated	KFH47854.1	30	17790	7	2	3	1	0.22	40S ribosomal protein-like protein [Acremonium chrysogenum ATCC 11550]
323	1	Chryso_annotated	KFH41491.1	30	13431	4	1	1	1	0.29	V-type proton ATPase subunit G-like protein [Acremonium chrysogenum ATCC 11550]
324	1	Chryso_annotated	KFH45685.1	29	8923	1	1	1	1	0.46	NADH-ubiquinone oxidoreductase 9.5 kDa subunit-like protein [Acremonium chrysogenum ATCC 11550]
325	1	Chryso_annotated	KFH42621.1	29	50636	16	4	2	1	0.07	hypothetical protein ACRE_066460 [Acremonium chrysogenum ATCC 11550]
326	1	Chryso_annotated	KFH44925.1	29	44975	7	1	2	1	0.08	Acetyl-CoA--deacetylcephalosporin C acetyltransferase-like protein [Acremonium chrysogenum ATCC 11550]
327	1	Chryso_annotated	KFH44489.1	29	63244	6	4	1	1	0.06	PWWP domain-containing protein-like protein [Acremonium chrysogenum ATCC 11550]
328	1	Chryso_annotated	KFH48043.1	28	60129	7	1	5	1	0.06	Nucleolar protein-like protein [Acremonium chrysogenum ATCC 11550]
329	1	Chryso_annotated	KFH46168.1	28	11911	1	1	1	1	0.33	Cytochrome b-c1 complex subunit-like protein [Acremonium chrysogenum ATCC 11550]
330	1	Chryso_annotated	KFH46455.1	28	63300	3	1	3	1	0.06	Acetamidase-like protein [Acremonium chrysogenum ATCC 11550]
331	1	Chryso_annotated	KFH43330.1	27	61015	8	1	2	1	0.06	Ribosome-associated complex subunit-like protein [Acremonium chrysogenum ATCC 11550]
332	1	Chryso_annotated	KFH44216.1	27	42171	21	3	1	1	0.09	Alkaline proteinase-like protein [Acremonium chrysogenum ATCC 11550]
333	1	Chryso_annotated	KFH47921.1	26	56003	2	1	2	1	0.07	Eukaryotic translation initiation factor 2 subunit gamma-like protein [Acremonium chrysogenum ATCC 11550]
334	1	Chryso_annotated	KFH40467.1	26	29644	8	2	3	1	0.13	Isopentenyl-diphosphate Delta-isomerase-like protein [Acremonium chrysogenum ATCC 11550]
335	1	Chryso_annotated	KFH46391.1	26	53526	4	3	1	1	0.07	alanine aminotransferase-like protein [Acremonium chrysogenum ATCC 11550]
336	1	Chryso_annotated	KFH48933.1	25	14775	76	1	2	1	0.26	40S ribosomal protein-like protein [Acremonium chrysogenum ATCC 11550]
337	1	Chryso_annotated	KFH44810.1	25	41365	4	2	2	1	0.09	Alkylglycerol monooxygenase-like protein [Acremonium chrysogenum ATCC 11550]
338	1	Chryso_annotated	KFH40401.1	24	18387	2	1	1	1	0.21	Ubiquitin-conjugating enzyme E2-like protein [Acremonium chrysogenum ATCC 11550]
339	1	Chryso_annotated	KFH47876.1	24	107399	14	2	4	1	0.03	hypothetical protein ACRE_011880 [Acremonium chrysogenum ATCC 11550]
340	1	Chryso_annotated	KFH44020.1	24	20093	3	2	2	1	0.19	Non-canonical purine NTP phosphatase-like protein [Acremonium chrysogenum ATCC 11550]
341	1	Chryso_annotated	KFH40958.1	23	29429	11	2	5	1	0.13	60S ribosomal protein L8-B-like protein [Acremonium chrysogenum ATCC 11550]
342	1	Chryso_annotated	KFH45776.1	23	11957	12	2	2	2	0.77	60S ribosomal protein-like protein [Acremonium chrysogenum ATCC 11550]
343	1	Chryso_annotated	KFH43669.1	23	37035	7	1	2	1	0.1	Porphobilinogen deaminase-like protein [Acremonium chrysogenum ATCC 11550]
344	1	Chryso_annotated	KFH48083.1	23	74896	7	4	2	1	0.05	Glycine--tRNA ligase-like protein [Acremonium chrysogenum ATCC 11550]
345	1	Chryso_annotated	KFH42312.1	22	49885	4	1	2	1	0.07	RNA-binding protein-like protein [Acremonium chrysogenum ATCC 11550]
346	1	Chryso_annotated	KFH41474.1	22	15726	2	1	2	1	0.25	60S ribosomal protein L27-A-like protein [Acremonium chrysogenum ATCC 11550]
347	1	Chryso_annotated	KFH45683.1	21	142906	4	1	3	1	0.03	Leptomycin B resistance protein-like protein [Acremonium chrysogenum ATCC 11550]
348	1	Chryso_annotated	KFH43620.1	21	65506	3	1	3	1	0.06	Delta-1-pyrroline-5-carboxylate dehydrogenase-like protein [Acremonium chrysogenum ATCC 11550]
349	1	Chryso_annotated	KFH44893.1	21	41423	2	2	1	1	0.09	D-amino-acid oxidase-like protein [Acremonium chrysogenum ATCC 11550]
350	1	Chryso_annotated	KFH45275.1	21	40355	1	1	1	1	0.09	D-malate dehydrogenase [decarboxylating]-like protein [Acremonium chrysogenum ATCC 11550]
351	1	Chryso_annotated	KFH48758.1	20	92101	4	2	3	1	0.04	hypothetical protein ACRE_004700 [Acremonium chrysogenum ATCC 11550]
352	1	Chryso_annotated	KFH40503.1	20	66573	20	1	2	1	0.06	putative HC-toxin efflux carrier-like protein [Acremonium chrysogenum ATCC 11550]
353	1	Chryso_annotated	KFH41153.1	20	57045	20	1	4	1	0.07	Aminopeptidase Y-like protein [Acremonium chrysogenum ATCC 11550]
354	1	Chryso_annotated	KFH41535.1	20	31221	2	1	1	1	0.12	hypothetical protein ACRE_077260 [Acremonium chrysogenum ATCC 11550]
355	1	Chryso_annotated	KFH43495.1	19	19723	3	1	2	1	0.19	ATP synthase subunit g-like protein [Acremonium chrysogenum ATCC 11550]
356	1	Chryso_annotated	KFH48894.1	19	154149	125	1	9	1	0.02	Chromatin structure-remodeling complex subunit-like protein [Acremonium chrysogenum ATCC 11550]
357	1	Chryso_annotated	KFH45902.1	19	47677	2	1	2	1	0.08	Septin-like protein [Acremonium chrysogenum ATCC 11550]
358	1	Chryso_annotated	KFH46644.1	19	68172	10	2	3	2	0.11	V-type proton ATPase catalytic subunit A-like protein [Acremonium chrysogenum ATCC 11550]
359	1	Chryso_annotated	KFH41787.1	19	36832	1	1	1	1	0.1	hypothetical protein ACRE_074760 [Acremonium chrysogenum ATCC 11550]
360	1	Chryso_annotated	KFH46389.1	19	6208	1	1	1	1	0.68	hypothetical protein ACRE_028370 [Acremonium chrysogenum ATCC 11550]
361	1	Chryso_annotated	KFH48702.1	19	44190	5	1	3	1	0.08	putative branched-chain-amino-acid aminotransferase-like protein [Acremonium chrysogenum ATCC 11550]
362	1	Chryso_annotated	KFH47621.1	19	89345	3	1	3	1	0.04	putative transcriptional regulatory protein-like protein [Acremonium chrysogenum ATCC 11550]
363	1	Chryso_annotated	KFH45786.1	18	109053	4	1	3	1	0.03	Calcium-transporting ATPase sarcoplasmic/endoplasmic reticulum-like protein [Acremonium chrysogenum ATCC 11550]
364	1	Chryso_annotated	KFH45497.1	18	193514	13	1	7	1	0.02	DNA-directed RNA polymerase II subunit-like protein [Acremonium chrysogenum ATCC 11550]
365	1	Chryso_annotated	KFH44336.1	17	52647	9	1	3	1	0.07	Aspartate aminotransferase-like protein [Acremonium chrysogenum ATCC 11550]
366	1	Chryso_annotated	KFH44537.1	17	80153	3	1	3	1	0.05	Heat shock protein-like protein [Acremonium chrysogenum ATCC 11550]
367	1	Chryso_annotated	KFH45838.1	17	38700	4	2	1	1	0.1	ATPase-like protein [Acremonium chrysogenum ATCC 11550]
368	1	Chryso_annotated	KFH42006.1	17	49290	1	1	1	1	0.08	Mannose-6-phosphate isomerase-like protein [Acremonium chrysogenum ATCC 11550]
369	1	Chryso_annotated	KFH47502.1	17	25984	1	1	1	1	0.15	60S ribosomal protein L10-A-like protein [Acremonium chrysogenum ATCC 11550]
370	1	Chryso_annotated	KFH41555.1	17	28461	2	1	2	1	0.13	Rhamnolipids biosynthesis 3-oxoacyl-[acyl-carrier-protein] reductase-like protein [Acremonium chrysogenum ATCC 11550]
371	1	Chryso_annotated	KFH45743.1	17	41312	38	1	2	1	0.09	hypothetical protein ACRE_034440 [Acremonium chrysogenum ATCC 11550]
372	1	Chryso_annotated	KFH44976.1	17	28895	6	1	1	1	0.13	60S ribosomal protein L6-B-like protein [Acremonium chrysogenum ATCC 11550]
373	1	Chryso_annotated	KFH43461.1	17	62011	1	1	1	1	0.06	hypothetical protein ACRE_058010 [Acremonium chrysogenum ATCC 11550]
374	1	Chryso_annotated	KFH42074.1	17	171982	4	1	3	1	0.02	Sulfite reductase [NADPH] subunit beta-like protein [Acremonium chrysogenum ATCC 11550]
375	1	Chryso_annotated	KFH42297.1	17	22710	1	1	1	1	0.17	60S ribosomal protein-like protein [Acremonium chrysogenum ATCC 11550]
376	1	Chryso_annotated	KFH45922.1	17	39866	2	1	1	1	0.09	4-hydroxy-2-oxoglutarate aldolase-like protein [Acremonium chrysogenum ATCC 11550]
377	1	Chryso_annotated	KFH48091.1	17	154286	3	1	2	1	0.02	MAP kinase kinase kinase-like protein [Acremonium chrysogenum ATCC 11550]
378	1	Chryso_annotated	KFH44895.1	17	37695	2	2	2	2	0.21	Stress protein-like protein [Acremonium chrysogenum ATCC 11550]
379	1	Chryso_annotated	KFH48125.1	16	77826	1	1	1	1	0.05	F-box/LRR-repeat protein-like protein [Acremonium chrysogenum ATCC 11550]
380	1	Chryso_annotated	KFH48879.1	16	15912	2	1	1	1	0.25	Single-stranded DNA-binding protein-like protein [Acremonium chrysogenum ATCC 11550]
381	1	Chryso_annotated	KFH40231.1	16	13941	11	2	3	2	0.64	60S ribosomal protein-like protein [Acremonium chrysogenum ATCC 11550]
382	1	Chryso_annotated	KFH45364.1	16	430201	42	2	6	1	0.01	Nonribosomal peptide synthetase-like protein [Acremonium chrysogenum ATCC 11550]
383	1	Chryso_annotated	KFH41851.1	16	33334	5	2	2	1	0.11	Mitochondrial acidic protein-like protein [Acremonium chrysogenum ATCC 11550]
384	1	Chryso_annotated	KFH45480.1	16	36119	3	1	2	1	0.1	hypothetical protein ACRE_036660 [Acremonium chrysogenum ATCC 11550]
385	1	Chryso_annotated	KFH46713.1	16	127721	3	1	2	1	0.03	Glycerophosphodiester phosphodiesterase-like protein [Acremonium chrysogenum ATCC 11550]
386	1	Chryso_annotated	KFH46918.1	15	46694	2	1	1	1	0.08	Phosphoserine aminotransferase-like protein [Acremonium chrysogenum ATCC 11550]
387	1	Chryso_annotated	KFH42309.1	15	27612	1	1	1	1	0.14	Proliferating cell nuclear antigen-like protein [Acremonium chrysogenum ATCC 11550]
388	1	Chryso_annotated	KFH45854.1	15	34777	6	1	3	1	0.11	Phosphoribosylaminoimidazole-succinocarboxamide synthase-like protein [Acremonium chrysogenum ATCC 11550]
389	1	Chryso_annotated	KFH47806.1	15	24559	2	1	1	1	0.16	Adenine phosphoribosyltransferase-like protein [Acremonium chrysogenum ATCC 11550]
390	1	Chryso_annotated	KFH41874.1	15	37755	3	1	1	1	0.1	Glutathione S-transferase omega-like-like protein [Acremonium chrysogenum ATCC 11550]
391	1	Chryso_annotated	KFH47658.1	15	40566	6	1	3	1	0.09	Protein disulfide-isomerase-like protein [Acremonium chrysogenum ATCC 11550]
392	1	Chryso_annotated	KFH41559.1	15	39082	1	1	1	1	0.1	voltage-gated potassium channel subunit beta-like protein [Acremonium chrysogenum ATCC 11550]
393	1	Chryso_annotated	KFH41360.1	15	44535	1	1	1	1	0.08	Cystathionine gamma-lyase-like protein [Acremonium chrysogenum ATCC 11550]
394	1	Chryso_annotated	KFH44913.1	15	59055	10	1	4	1	0.06	Acetyl-CoA hydrolase-like protein [Acremonium chrysogenum ATCC 11550]
395	1	Chryso_annotated	KFH44125.1	15	32504	10	1	1	1	0.12	Hydroxymethylglutaryl-CoA synthase-like protein [Acremonium chrysogenum ATCC 11550]
396	1	Chryso_annotated	KFH40930.1	15	444803	10	1	7	1	0.01	Nonribosomal peptide synthetase-like protein [Acremonium chrysogenum ATCC 11550]
397	1	Chryso_annotated	KFH41693.1	15	59998	4	2	1	1	0.06	Beta-apo-4'-carotenal oxygenase-like protein [Acremonium chrysogenum ATCC 11550]
398	1	Chryso_annotated	KFH42149.1	15	76469	2	1	1	1	0.05	Ferric/cupric reductase transmembrane component-like protein [Acremonium chrysogenum ATCC 11550]
399	1	Chryso_annotated	KFH43596.1	15	16358	2	1	2	1	0.24	Translation machinery-associated protein-like protein [Acremonium chrysogenum ATCC 11550]
400	1	Chryso_annotated	KFH45230.1	15	69241	4	1	3	1	0.05	hypothetical protein ACRE_039650 [Acremonium chrysogenum ATCC 11550]
401	1	Chryso_annotated	KFH48237.1	15	149016	3	1	3	1	0.02	DNA-like protein [Acremonium chrysogenum ATCC 11550]
402	1	Chryso_annotated	KFH43199.1	14	50270	3	1	3	1	0.07	Aspartate aminotransferase-like protein [Acremonium chrysogenum ATCC 11550]
403	1	Chryso_annotated	KFH46007.1	14	58100	3	1	3	1	0.06	Altered inheritance of mitochondria protein-like protein [Acremonium chrysogenum ATCC 11550]
404	1	Chryso_annotated	KFH40315.1	14	11861	1	1	1	1	0.33	hypothetical protein ACRE_090260 [Acremonium chrysogenum ATCC 11550]
405	1	Chryso_annotated	KFH48000.1	14	72258	9	1	4	1	0.05	succinate dehydrogenase [ubiquinone] flavoprotein subunit-like protein [Acremonium chrysogenum ATCC 11550]
406	1	Chryso_annotated	KFH40633.1	14	48449	2	1	1	1	0.08	Pyrimidine-specific ribonucleoside hydrolase-like protein [Acremonium chrysogenum ATCC 11550]
407	1	Chryso_annotated	KFH43268.1	14	37203	1	1	1	1	0.1	Myb-like DNA-binding protein myb-like protein [Acremonium chrysogenum ATCC 11550]
408	1	Chryso_annotated	KFH43808.1	14	45491	1	1	1	1	0.08	Ribosomal N-lysine methyltransferase-like protein [Acremonium chrysogenum ATCC 11550]
409	1	Chryso_annotated	KFH41881.1	14	143217	8	1	3	1	0.03	hypothetical protein ACRE_073930 [Acremonium chrysogenum ATCC 11550]
410	1	Chryso_annotated	KFH43714.1	14	43787	23	1	3	1	0.09	Cell division control protein-like protein [Acremonium chrysogenum ATCC 11550]
411	1	Chryso_annotated	KFH45129.1	14	489560	8	1	6	1	0.01	Nonribosomal peptide synthetase-like protein [Acremonium chrysogenum ATCC 11550]
412	1	Chryso_annotated	KFH45123.1	14	807789	69	1	14	1		Nonribosomal peptide synthetase-like protein [Acremonium chrysogenum ATCC 11550]
413	1	Chryso_annotated	KFH48610.1	14	38632	10	1	1	1	0.1	hypothetical protein ACRE_003750 [Acremonium chrysogenum ATCC 11550]
414	1	Chryso_annotated	KFH46933.1	14	122636	4	1	4	1	0.03	DNA repair protein-like protein [Acremonium chrysogenum ATCC 11550]
415	1	Chryso_annotated	KFH47390.1	13	33139	1	1	1	1	0.11	NmrA-like family domain-containing protein-like protein [Acremonium chrysogenum ATCC 11550]
416	1	Chryso_annotated	KFH41685.1	13	20350	2	1	2	1	0.19	hypothetical protein ACRE_075790 [Acremonium chrysogenum ATCC 11550]
417	1	Chryso_annotated	KFH41185.1	13	37442	2	1	2	1	0.1	Vacuolar protein sorting-associated protein-like protein [Acremonium chrysogenum ATCC 11550]
418	1	Chryso_annotated	KFH42553.1	13	45262	3	1	3	1	0.08	SWIRM domain-containing protein-like protein [Acremonium chrysogenum ATCC 11550]
419	1	Chryso_annotated	KFH42265.1	13	188480	12	1	5	1	0.02	hypothetical protein ACRE_070170 [Acremonium chrysogenum ATCC 11550]
420	1	Chryso_annotated	KFH43833.1	13	25984	4	1	1	1	0.15	40S ribosomal protein S11-B-like protein [Acremonium chrysogenum ATCC 11550]
421	1	Chryso_annotated	KFH44354.1	13	286551	23	1	8	1	0.01	Neurofibromin-like protein [Acremonium chrysogenum ATCC 11550]
422	1	Chryso_annotated	KFH41279.1	13	47321	2	1	2	1	0.08	mannosyltransferase-like protein [Acremonium chrysogenum ATCC 11550]
